# Supplementary material for: SPADE: A Deep Learning Framework for Spatial Mapping and Quantitative Cell–Cell Interaction Inference
Source: Adv Sci (Weinh). 2026 Jun 18:e76142. Online ahead of print. doi: 10.1002/advs.76142 (PMC13336374; doi:10.1002/advs.76142)
Supplement: Supplementary file 2 — Supporting File 2: advs76142‐sup‐0002‐TableS1‐S8.xlsx. [file ADVS-9999-e76142-s001.xlsx]

## Sheet: Summary
Supplementary Table 1. The RMSE of each method in each simulated dataset.
Supplementary Table 2. The accuracy of each method in each simulated dataset.
Supplementary Table 3. The variations of the metric.
Supplementary Table 4. The mapping results from different methods of mouse brain dataset.
Supplementary Table 5. The differential expressed genes in each region.
Supplementary Table 6. Significant ligand-receptor pairs identified by SPADE in border region.
Supplementary Table 7. Significant ligand-receptor pairs identified by SPADE in T1 subregion.
Supplementary Table 8. Significant ligand-receptor pairs identified by SPADE in T3 subregion.

## Sheet: Supplementary Table 1
	SPADE	SPADE w/o CCC	CytoSPACE	SpatialSeurat	Tangram	SpaOTsc	novoSpaRC	cell2location	SPOTlight	SpatialDWLS
S1_1	0.0868693	0.0934437	0.122931	0.128011	0.0956851	0.173702	0.210691	0.20456	0.228737	0.28816
S1_2	0.0854814	0.0977745	0.125539	0.131269	0.0951871	0.172806	0.210579	0.204052	0.219898	0.263931
S1_3	0.0868547	0.0958757	0.123426	0.13048	0.0956936	0.172561	0.208981	0.204233	0.331321	0.271925
S1_4	0.0883956	0.0987655	0.123766	0.126746	0.096195	0.173345	0.208375	0.204062	0.252711	0.27905
S1_5	0.0902124	0.0953531	0.128649	0.13543	0.0970289	0.173627	0.211493	0.203691	0.390854	0.272291
S1_6	0.0896128	0.0939811	0.114475	0.124779	0.0980822	0.173058	0.20788	0.203249	0.375648	0.278786
S1_7	0.0875097	0.0921866	0.124155	0.126891	0.0976274	0.1737	0.209156	0.203676	0.294222	0.28039
S1_8	0.0941685	0.0996598	0.119168	0.127268	0.0977185	0.174577	0.212702	0.205358	0.342365	0.275969
S1_9	0.08895	0.0989494	0.126737	0.130822	0.0969181	0.17375	0.209037	0.204289	0.357333	0.279973
S1_10	0.0914252	0.0956239	0.128296	0.127041	0.0958713	0.173287	0.209195	0.203631	0.236273	0.274495
S2_1	0.13441	0.143512	0.18642	0.196858	0.148985	0.19575	0.203813	0.202251	0.247141	0.194841
S2_2	0.137083	0.142147	0.213413	0.178868	0.150358	0.196163	0.204508	0.202285	0.242657	0.190944
S2_3	0.0909253	0.114432	0.133135	0.134375	0.105089	0.173957	0.213758	0.204245	0.25168	0.0818781
S2_4	0.0828607	0.106321	0.123803	0.125249	0.0979027	0.173951	0.209738	0.200727	0.332535	0.0646266
S2_5	0.136584	0.154758	0.216078	0.207693	0.149741	0.196479	0.205183	0.201902	0.258279	0.193476
S2_6	0.0909623	0.114879	0.126876	0.130445	0.105667	0.174517	0.213432	0.204302	0.317972	0.0788871
S2_7	0.0813484	0.10032	0.118892	0.122265	0.0962762	0.173945	0.208588	0.200611	0.360525	0.0617921
S2_8	0.0902915	0.116513	0.125396	0.125678	0.104368	0.174084	0.215226	0.205253	0.374698	0.070711
S2_9	0.102878	0.116275	0.136961	0.137282	0.1052	0.179104	0.203715	0.223299	0.193392	0.12827
S2_10	0.0951245	0.117191	0.147329	0.141862	0.110607	0.17894	0.216675	0.208715	0.303806	0.0967168
S3_1	0.0955487	0.100856	0.132876	0.1297	0.102961	0.173915	0.208735	0.20478	0.328136	0.261598
S3_2	0.137813	0.153431	0.186258	0.152374	0.139969	0.195065	0.217219	0.210683	0.390601	0.330413
S3_3	0.09744	0.107406	0.13193	0.131671	0.101733	0.173996	0.211214	0.205605	0.375433	0.2763
S3_4	0.0944782	0.0974861	0.124989	0.129182	0.100688	0.17404	0.210447	0.204962	0.388431	0.272718
S3_5	0.107001	0.114754	0.137462	0.134964	0.104993	0.17055	0.209781	0.20594	0.353787	0.281592
S3_6	0.101535	0.107547	0.133202	0.132034	0.10469	0.172676	0.211351	0.20507	0.364033	0.275619
S3_7	0.143701	0.154693	0.185366	0.159627	0.148946	0.194591	0.214245	0.210625	0.219776	0.36503
S3_8	0.146509	0.155157	0.184747	0.152901	0.145437	0.196317	0.216684	0.210673	0.260056	0.309822
S3_9	0.147417	0.151767	0.170847	0.148958	0.144784	0.195907	0.219113	0.210421	0.25886	0.298614
S3_10	0.14571	0.14571	0.178643	0.156849	0.149909	0.193784	0.216321	0.210084	0.290837	0.360923

## Sheet: Supplementary Table 2
	SPADE	SPADE w/o CCC	CytoSPACE	SpatialSeurat	Tangram	SpaOTsc	novoSpaRC	cell2location	SPOTlight	SpatialDWLS
S1_1	0.82786	0.828992	0.798992	0.80068	0.788599	0.635712	0.293696	0.807852	0.431106	0.436014
S1_2	0.80974	0.81125	0.79786	0.818045	0.782559	0.610797	0.306531	0.815402	0.569649	0.496036
S1_3	0.82031	0.821442	0.811072	0.812005	0.804832	0.633069	0.322386	0.807475	0.0558701	0.451114
S1_4	0.812382	0.814647	0.795217	0.811627	0.788222	0.616459	0.314836	0.817667	0.549641	0.445451
S1_5	0.812382	0.813892	0.81749	0.799924	0.786712	0.636467	0.275576	0.809362	0.0604002	0.463571
S1_6	0.81427	0.816912	0.80239	0.822952	0.773499	0.624764	0.324651	0.819177	0.0286901	0.459041
S1_7	0.813137	0.81276	0.813715	0.80823	0.774254	0.619102	0.298226	0.824085	0.0354851	0.435636
S1_8	0.803322	0.801435	0.815225	0.818045	0.782182	0.634202	0.269913	0.831257	0.0151	0.458286
S1_9	0.80974	0.80974	0.807675	0.791619	0.779162	0.630804	0.299358	0.809362	0.0147225	0.454889
S1_10	0.81125	0.81276	0.807297	0.80672	0.784447	0.630804	0.298226	0.81729	0.595319	0.468101
S2_1	0.806342	0.803322	0.780294	0.761797	0.788599	0.615327	0.577199	0.473386	0.133258	0.533786
S2_2	0.813892	0.817667	0.770857	0.726689	0.782182	0.615327	0.569271	0.444319	0.217818	0.527369
S2_3	0.80974	0.807852	0.81427	0.801812	0.770479	0.634957	0.293696	0.799169	0.368818	0.831635
S2_4	0.821442	0.819177	0.84598	0.825972	0.778784	0.619857	0.323518	0.825972	0.160438	0.861457
S2_5	0.600227	0.601737	0.575689	0.576066	0.563609	0.388826	0.350321	0.492639	0.0479426	0.524726
S2_6	0.791242	0.792374	0.816157	0.799547	0.749717	0.635334	0.298603	0.801435	0.0422801	0.83692
S2_7	0.816912	0.816912	0.835787	0.819555	0.780672	0.628162	0.327293	0.842582	0.0294451	0.86863
S2_8	0.827482	0.827105	0.826727	0.815402	0.782937	0.664402	0.261231	0.829747	0.0290676	0.860702
S2_9	0.849377	0.849	0.789354	0.785957	0.819555	0.578709	0.579086	0.781049	0.655719	0.750094
S2_10	0.812005	0.813515	0.797659	0.789732	0.762929	0.642129	0.303133	0.775009	0.0562476	0.797659
S3_1	0.804077	0.807475	0.824085	0.81578	0.770479	0.636089	0.329936	0.795772	0.210268	0.510381
S3_2	0.713099	0.719517	0.556436	0.753492	0.682899	0.421291	0.187618	0.598716	0.00302001	0.282748
S3_3	0.804455	0.803322	0.816157	0.80672	0.775764	0.612684	0.296338	0.83239	0.0234051	0.477916
S3_4	0.82333	0.819555	0.84447	0.819932	0.785957	0.639109	0.308418	0.810117	0.0520951	0.472254
S3_5	0.759532	0.757267	0.733107	0.747452	0.772744	0.485844	0.486221	0.734239	0.0520951	0.443564
S3_6	0.771989	0.772367	0.801435	0.781804	0.751604	0.611552	0.283126	0.80068	0.155908	0.462061
S3_7	0.702152	0.697622	0.583239	0.764439	0.654209	0.459419	0.197055	0.573424	0.400906	0.162325
S3_8	0.691582	0.692714	0.589656	0.796149	0.654209	0.371838	0.19781	0.551906	0.157795	0.354473
S3_9	0.699132	0.696489	0.657984	0.776519	0.659117	0.383163	0.19328	0.594941	0.167233	0.385806
S3_10	0.690449	0.691204	0.583239	0.760664	0.635712	0.479049	0.200831	0.614194	0.0369951	0.174028

## Sheet: Supplementary Table 3
	Variation of RMSE			Variation of Accuracy
	Scenario 1	Scenario 2	Scenario 3	Scenario 1	Scenario 2	Scenario 3	Average
SPADE	0.00255006	0.00757615	0.00803781	0.00660549	0.0227986	0.0156802	0.0105414
CytoSPACE	0.0042782	0.0126146	0.0088	0.00779397	0.0258386	0.0389608	0.016381
SpatialSeurat	0.00310896	0.010649	0.00411315	0.00962442	0.0247784	0.008742	0.0101693
Tangram	0.00100766	0.00754419	0.00758043	0.00889778	0.0235478	0.0205796	0.0115263
SpaOTsc	0.000569001	0.0033868	0.00390293	0.00896736	0.0260685	0.0352364	0.0130218
novoSpaRC	0.00150706	0.00503431	0.00364658	0.00600267	0.0436865	0.031552	0.0152382
cell2location	0.000590539	0.00675393	0.00277812	0.0077468	0.054958	0.0378217	0.0184415
SPOTlight	0.0215966	0.0194954	0.0204951	0.0875661	0.0669235	0.040181	0.0427096
SpatialDWLS	0.00646203	0.0187668	0.0124611	0.00584264	0.0498339	0.0423489	0.0226192

## Sheet: Supplementary Table 4
Cell Type	Method	AAACAAGTATCTCCCA.1	AAACACCAATAACTGC.1	AAACAGAGCGACTCCT.1	AAACAGCTTTCAGAAG.1	AAACAGGGTCTATATT.1	AAACATGGTGAGAGGA.1	AAACATTTCCCGGATT.1	AAACCGGGTAGGTACC.1	AAACCGTTCGTCCAGG.1	AAACCTAAGCAGCCGG.1	AAACGAAGATGGAGTA.1	AAACGAGACGGTTGAT.1	AAACGGGCGTACGGGT.1	AAACGGTTGCGAACTG.1	AAACTCGGTTCGCAAT.1	AAACTCGTGATATAAG.1	AAACTGCTGGCTCCAA.1	AAACTTAATTGCACGC.1	AAACTTGCAAACGTAT.1	AAAGAATGTGGACTAA.1	AAAGGCTACGGACCAT.1	AAAGGCTCTCGCGCCG.1	AAAGGGATGTAGCAAG.1	AAAGTAGCATTGCTCA.1	AAAGTGTGATTTATCT.1	AAAGTTGACTCCCGTA.1	AAATAACCATACGGGA.1	AAATAAGGTAGTGCCC.1	AAATACCTATAAGCAT.1	AAATAGCTTAGACTTT.1	AAATAGGGTGCTATTG.1	AAATCCGATACACGCC.1	AAATCGCGGAAGGAGT.1	AAATCGTGTACCACAA.1	AAATCTAGCCCTGCTA.1	AAATGATTCGATCAGC.1	AAATGGCCCGTGCCCT.1	AAATGGTCAATGTGCC.1	AAATTAACGGGTAGCT.1	AAATTACACGACTCTG.1	AAATTACCTATCGATG.1	AAATTCCAGGTCCAAA.1	AAATTGATAGTCCTTT.1	AAATTTGCGGGTGTGG.1	AACAACTGGTAGTTGC.1	AACACACGCTCGCCGC.1	AACACGAGACGCGGCC.1	AACAGGATGGGCCGCG.1
Astro	SPADE	0.035694	0.0299872	0.0275456	7.726e-05	0.0224736	0.0581266	0.0118322	0.0438225	0.170002	5.65892e-05	0.0225551	0.00761041	0.0112624	0.230164	0.0289083	0.0169209	0.017275	0.15699	0.0494191	9.5568e-05	0.0110834	0.00363677	0.0128715	0.0183156	0.0337487	0.025397	0.0682341	0.0896297	0.00961961	0.00704435	0.00925394	9.61642e-05	0.021945	0.00602582	0.0140486	0.0169327	0.0171187	0.0160192	0.0126479	0.279073	6.87647e-05	0.224654	0.168171	0.0201648	0.0209067	0.0214057	0.0592755	0.05229
CR	SPADE	8.29958e-05	0.00191746	0.000125891	2.31377e-05	0.000131068	5.3813e-05	5.91319e-05	0.000232987	0.00193993	1.31662e-05	8.23522e-05	7.33887e-05	4.89123e-05	0.000638182	9.25853e-05	7.524e-05	2.64615e-05	0.00398066	0.00331572	6.55059e-05	9.25402e-05	0.00119938	7.1405e-05	3.86679e-05	5.04783e-05	4.36083e-05	0.000108711	0.00829345	4.61599e-05	4.59456e-05	0.000666218	7.62297e-06	2.4443e-05	0.000143082	2.64719e-05	0.000151587	1.09076e-05	0.000107234	0.000850068	0.00112136	5.67794e-05	0.000361905	0.00438963	0.000189001	0.000141469	1.70256e-05	1.45971e-05	0.00010297
Endo	SPADE	0.00405129	0.00937498	0.00323839	0.00176425	0.00705029	0.0135976	0.00180156	0.00225845	0.0478999	6.37669e-05	0.00601501	0.00532481	0.00356149	0.0468229	0.00421142	0.00426339	0.0054283	0.0634798	0.00682693	9.73653e-05	9.09428e-05	0.00141882	0.00172519	0.00819727	0.00141694	0.00735931	0.00641993	0.0148892	0.00915127	0.00344476	0.00259622	0.00436508	0.00573185	0.00440924	0.0147893	0.00623262	0.00216001	0.00410773	0.00390829	0.0282831	0.00251765	0.0413089	0.0704292	0.00259015	0.0101458	0.0108138	0.00528996	0.0129256
L2/3 IT	SPADE	2.88432e-05	2.87599e-05	0.400968	3.52237e-05	0.13221	4.17462e-05	9.71631e-06	0.130689	0.000376176	0.197102	3.2659e-05	0.159294	1.89353e-05	6.16202e-05	0.14239	3.55673e-05	0.158619	0.000107659	8.80282e-05	0.18043	1.5292e-05	1.56137e-05	4.03712e-05	1.60494e-05	0.16827	0.0901977	0.410409	0.0679824	0.180604	0.00826105	0.146403	0.0817243	0.0356122	7.73209e-05	1.17372e-05	8.97193e-05	0.0777112	8.28888e-05	7.46829e-05	0.104287	2.64344e-05	0.0845135	0.000153644	0.086519	0.226715	2.44488e-05	9.30736e-05	0.144247
L4	SPADE	0.000117908	0.1389	0.343237	0.0836415	0.000362946	0.0454777	1.83291e-05	0.371326	0.000165066	0.0538075	0.104987	0.0925073	2.8761e-05	0.238132	0.0423366	0.000421557	0.116768	0.128661	0.000128146	0.0920065	0.0591106	2.76114e-05	0.278274	0.115254	0.119496	0.0927638	0.145187	0.135344	0.223656	2.78965e-05	0.114192	5.5812e-05	0.131115	0.000149757	0.020458	0.188597	6.95323e-05	0.179367	0.0911938	0.108767	0.0717723	0.0759424	0.110462	0.222168	0.228725	0.000241166	0.102202	0.220873
L5 IT	SPADE	2.7269e-05	2.36285e-05	0.000132199	2.81514e-05	2.3698e-05	3.59234e-05	0.192421	0.000139333	8.81031e-05	3.17504e-05	3.68914e-05	5.74054e-05	0.071871	0.000192232	4.59937e-05	3.21695e-05	3.95725e-05	8.88822e-05	9.70918e-05	0.000287985	0.33355	7.43729e-05	0.126204	1.05627e-05	2.23295e-05	2.41334e-05	4.44988e-05	4.44578e-05	8.24461e-05	1.42792e-05	3.49439e-05	5.00656e-05	1.99659e-05	0.100861	0.0523513	0.00012662	2.51118e-05	0.140321	0.105431	0.155637	0.000155647	0.000266	0.00127491	0.0578159	4.11885e-05	0.0573756	2.78918e-05	2.64723e-05
L5 PT	SPADE	0.107948	0.0368861	2.7289e-05	2.38446e-05	5.15232e-05	2.52714e-05	5.58574e-06	1.73543e-05	0.00150949	1.07467e-05	2.25485e-05	0.0392901	0.0987589	7.78973e-05	0.0718914	2.60048e-05	0.00093485	9.91307e-05	1.30441e-05	0.0557612	2.09348e-05	8.36736e-06	1.02145e-05	4.32838e-05	9.10154e-05	5.37326e-05	2.79721e-05	6.0682e-05	0.000109661	2.56263e-05	0.152248	0.000255894	0.125398	4.17472e-05	0.0167573	2.71379e-05	2.43514e-05	5.53031e-05	3.8255e-05	6.96423e-05	1.16699e-05	0.000182221	0.00825891	0.0995107	3.00526e-05	0.0522131	3.13503e-05	9.54406e-06
L6 CT	SPADE	3.10915e-05	0.000258006	5.63283e-05	0.0759936	3.46509e-05	4.41732e-05	1.62857e-05	2.78563e-05	0.000127816	0.20989	3.28177e-05	0.1303	2.84073e-05	0.0282845	0.151086	0.321783	0.138168	0.000210217	2.43734e-05	6.55001e-05	4.17979e-05	2.07206e-05	4.2286e-05	1.7204e-05	0.0703515	0.178636	6.06249e-05	0.164793	0.104492	2.91583e-05	0.0459595	0.156509	2.12115e-05	0.130116	1.19414e-05	0.217499	5.33721e-05	0.0399363	0.258565	0.000253405	0.132022	0.00119234	0.00187704	3.1814e-05	1.86037e-05	0.0608134	0.137508	0.0621564
L6 IT	SPADE	6.43854e-05	0.0820324	0.113177	0.045778	0.136031	8.62008e-05	0.0389211	0.283997	0.211549	0.000115853	0.0724758	0.176894	4.0956e-05	0.042151	0.0574824	0.18654	0.0458995	0.000319115	0.148356	0.248236	3.09685e-05	0.0749919	0.248371	0.0575118	0.0927932	0.0867382	0.201993	0.203904	0.0868346	0.0494493	0.187323	0.110175	4.24492e-05	0.487522	0.0432638	0.330079	0.192721	0.431519	0.280963	0.145994	0.405855	0.203901	0.0319672	0.299232	0.34086	0.000152233	0.109701	0.191873
L6b	SPADE	0.0117249	0.116099	2.82275e-05	2.1554e-05	0.00013541	0.0793343	0.0164783	1.31481e-05	5.58538e-05	1.91146e-05	0.147027	2.16747e-05	2.70701e-05	0.0637231	0.000101039	0.110146	0.0380794	0.00061255	0.00385985	0.0205212	0.052656	0.0689686	0.0362788	0.0361071	2.46746e-05	3.38967e-05	2.87475e-05	2.67577e-05	3.70306e-05	8.07423e-06	2.29807e-05	3.08315e-05	1.44442e-05	0.0241713	5.47952e-06	2.79724e-05	7.93811e-05	2.63203e-05	0.081318	6.03885e-05	0.0499613	0.000116217	0.000281305	1.29341e-05	1.23778e-05	1.5235e-05	1.99279e-05	1.3054e-05
Lamp5	SPADE	0.0805607	0.129515	0.0286385	0.267381	0.0393859	0.222562	0.113763	0.0249765	0.00060811	7.39685e-05	0.117895	0.038007	0.0907896	0.056782	0.105592	0.0273709	0.113778	0.0399388	0.181222	0.000113783	0.0438384	3.12925e-05	3.57537e-05	0.195107	0.028483	0.137496	0.00921824	0.000654204	0.0604038	0.000107253	0.0503292	0.000290682	0.235338	0.0491133	0.056172	9.26187e-05	0.119633	0.000102293	0.018858	0.0338398	0.0314044	0.000469367	0.130307	0.0526144	0.134373	0.0814747	0.12255	0.0242804
Macrophage	SPADE	0.00597794	0.00139875	0.00283113	0.0029099	0.00238607	0.00675243	0.00115999	0.00358636	0.014183	0.00116192	0.00206603	0.00247721	0.00321492	0.00179429	0.00212657	0.00879909	0.00450577	0.0225771	0.00201711	0.00129481	0.00229763	0.00146681	0.00147062	0.00220288	0.0014358	0.00163432	0.00552106	0.00272109	0.00369746	0.00821984	0.00564114	0.0046402	0.00190156	0.00380342	0.0024111	0.0032174	0.00271096	0.00107037	0.00120489	0.0196573	0.00202888	0.0460462	0.0289607	5.59013e-05	0.00569407	0.00496058	0.00367047	0.00258306
Meis2	SPADE	0.0017626	0.00175938	1.86667e-05	0.0472293	0.104827	0.0193943	1.08505e-05	2.81639e-05	2.62204e-05	0.000249339	0.0100949	7.15189e-06	1.95805e-05	7.3467e-05	2.05447e-05	7.88677e-06	1.00629e-05	6.45328e-05	0.00122237	2.72019e-05	5.70035e-06	4.89257e-06	8.10805e-06	0.0194443	0.000261866	0.000134859	1.2024e-05	4.57613e-05	0.000254244	5.96177e-06	7.42788e-06	0.000276763	0.00460893	0.00018388	6.74912e-06	7.26885e-06	0.116163	2.17559e-05	6.39728e-06	3.0913e-05	1.43322e-05	9.02854e-05	0.070008	1.79264e-05	6.88483e-06	0.00290784	0.010358	8.74158e-06
NP	SPADE	0.0756947	0.0439204	2.20347e-05	2.52107e-05	0.0593992	0.0316106	0.0291728	1.41418e-05	3.40029e-05	2.83117e-05	0.0405112	1.70976e-05	0.0437127	2.50596e-05	2.8527e-05	0.051778	0.0265305	0.0331912	0.0807618	0.075666	0.10487	0.0449546	1.15158e-05	0.10709	0.0463132	1.36869e-05	2.06887e-05	0.0991678	0.0100544	0.0470324	2.45543e-05	0.0495794	0.0252649	0.0255082	1.65585e-05	0.0145078	0.085107	0.0185424	0.0288587	0.0340952	0.0181102	0.000119703	0.00114315	2.4937e-05	1.05719e-05	0.00796081	0.0733056	1.15734e-05
Oligo	SPADE	0.0129087	1.50076e-05	6.34682e-05	3.16895e-05	2.70801e-05	0.00567541	1.43261e-05	3.48022e-05	9.42473e-05	2.10317e-05	0.0016839	3.32461e-05	0.00346043	0.0138581	0.00159321	0.0192429	0.00239457	0.0633125	0.00371501	2.22035e-05	1.02216e-05	1.1596e-05	0.000751214	6.83182e-05	0.00385856	0.00728722	0.000786306	1.99037e-05	2.7211e-05	0.0648949	0.00229661	0.00233515	0.00221725	2.17535e-05	0.00790325	2.03772e-05	0.00194021	1.62687e-05	2.52431e-05	5.13236e-05	2.01394e-05	0.261507	0.321174	2.30313e-05	2.08024e-05	0.00527633	0.000110711	1.64158e-05
Peri	SPADE	0.00148636	0.00227958	0.00342059	5.54945e-05	0.000984665	0.00354149	0.000459372	0.000434375	0.00579315	6.08595e-05	0.0023488	0.00105341	0.00330237	0.0143845	0.00266868	0.00127928	0.000664249	0.0144705	0.000915361	0.00117929	3.56715e-05	0.000748721	0.000589778	0.00191914	0.00100681	0.0026586	0.00086896	0.00269139	0.0022859	0.00164998	0.0029084	0.00186588	0.00576024	0.00045257	2.93162e-05	0.00316373	0.00106001	0.000579927	0.00131183	0.000292292	2.6426e-05	0.0325124	0.00275469	0.000471355	0.000398044	0.00290211	0.00488441	0.00180067
Pvalb	SPADE	0.553142	0.21496	6.90203e-05	0.220293	0.0533735	0.184305	0.104513	4.11955e-05	0.164911	0.145799	0.186307	0.121955	0.114864	0.119187	0.11651	0.0517888	0.132712	0.1255	0.0833944	7.43112e-05	0.146032	0.10691	0.0436356	0.0966968	0.123497	0.100688	7.45092e-05	5.4458e-05	0.0433074	6.99888e-05	0.000229794	0.131347	0.126013	6.58873e-05	0.319405	0.0846839	0.0304643	0.111747	8.92663e-05	0.000171282	0.149	0.000722298	0.0126962	0.000328089	2.97465e-05	0.190217	0.000224354	0.000121678
SMC	SPADE	0.00682254	0.0118746	0.00220417	0.00269894	0.00176839	0.00678841	0.0012362	0.00170091	0.0840733	7.31043e-05	0.0024338	5.23039e-05	0.00105736	0.014922	0.0034046	0.0031143	0.00565818	0.0264109	0.00331135	0.00193049	0.00135154	1.98049e-05	0.00113345	0.00265518	0.0027803	0.00371154	7.68788e-05	0.00522612	0.00393944	0.000441902	0.00324356	0.00169001	5.92647e-05	0.00637835	0.00573513	0.00222678	0.00154231	0.00160485	0.00196492	0.0112459	0.00166946	0.0047931	0.00815154	0.00179705	0.00543585	0.00367284	0.00480929	0.00373755
Serpinf1	SPADE	8.06317e-06	2.11103e-06	0.0381943	1.09656e-05	5.5728e-06	1.04374e-05	6.73095e-07	1.93124e-06	0.0449576	7.98364e-07	1.14923e-05	1.89859e-06	8.85438e-07	5.91607e-06	8.5606e-07	0.000114386	1.2965e-06	4.03453e-06	0.0802008	6.28465e-06	9.80544e-07	3.77598e-07	1.14216e-06	3.6887e-06	1.55094e-06	9.83469e-07	3.57402e-06	0.0400733	1.499e-06	1.81375e-06	2.16082e-06	6.48531e-07	1.73176e-06	4.72548e-06	5.30358e-07	3.78206e-06	1.10133e-05	3.46013e-06	2.99536e-06	4.40737e-05	9.58963e-07	0.0158124	0.000135496	1.3579e-06	1.27668e-06	7.86104e-07	8.29419e-06	9.95831e-07
Sncg	SPADE	1.18661e-05	2.20483e-05	2.4566e-05	1.54886e-05	3.3388e-05	0.0170159	1.40446e-05	0.01062	0.035402	4.81936e-06	1.97186e-05	8.43275e-06	8.25617e-06	1.61108e-05	3.2688e-06	7.134e-06	7.62187e-06	0.0557806	8.83384e-06	0.0544398	3.44657e-06	3.19223e-06	5.08745e-06	1.20771e-05	0.0247196	0.0136098	0.0309662	0.117621	1.05983e-05	5.34606e-06	8.43153e-06	6.27855e-06	0.0481191	0.0302171	6.7329e-06	2.00372e-05	0.0389153	8.95105e-06	2.77552e-05	0.0227509	0.00058423	5.3982e-05	8.79158e-05	1.08059e-05	1.25131e-05	4.33806e-06	0.0283333	0.0478612
Sst	SPADE	0.000320922	0.0924735	0.000109471	0.0960375	0.0979347	0.0762005	0.366494	0.0868003	0.000201998	0.187156	0.136068	0.0589927	0.408807	0.0440479	0.123125	0.0884484	0.0893213	0.100311	0.165937	0.19925	0.135717	0.520074	0.172314	0.176292	0.149654	0.163387	0.0591551	9.1235e-05	0.0974294	0.152659	0.0486401	0.214486	0.0555431	0.04457	0.132673	0.0900805	0.0947846	0.000132197	0.0515542	0.00602216	0.0931301	0.000776577	0.000716922	0.103482	5.36142e-05	0.294806	0.0851412	0.228892
VLMC	SPADE	0.00324346	0.0063892	0.00129511	3.20663e-05	2.55168e-05	0.0103927	3.0147e-05	0.0073182	0.0949836	3.09232e-05	0.00230946	0.00141907	0.000505623	0.0371685	1.96066e-05	3.08465e-05	3.07229e-05	0.0815587	0.00413802	0.000691619	3.40648e-05	1.66073e-05	4.77428e-05	6.25468e-05	3.92128e-05	0.00108791	7.22271e-05	0.00729326	5.45388e-05	2.93561e-05	0.000963089	3.31514e-05	1.23989e-05	5.02958e-05	2.24711e-05	4.93777e-05	4.78972e-05	4.879e-05	3.95011e-05	0.00907541	2.45077e-05	0.00376225	0.0152194	7.85077e-05	2.85782e-05	0.0036537	0.0078129	0.00607611
Vip	SPADE	0.09829	0.0798825	0.0345723	0.155893	0.341345	0.218928	0.121568	0.0319203	0.121019	0.20423	0.144984	0.164603	0.14461	0.0474877	0.146362	0.107774	0.103149	0.0823311	0.181027	0.0677373	0.109112	0.175396	0.0761071	0.162934	0.131684	0.0870439	0.0607106	0.0393725	0.163901	0.656532	0.227007	0.240179	0.175236	0.086113	0.313895	0.0421625	0.217648	0.0545801	0.0610655	0.0391776	0.0415391	0.000895981	0.0113799	0.0528601	0.0263392	0.199091	0.244628	9.24853e-05
Astro	cell2location	0.0445123	0.0476235	0.0362323	0.0443553	0.0467699	0.0648293	0.0455943	0.0464968	0.0711035	0.0426448	0.0505959	0.0493358	0.0423945	0.0624699	0.0431752	0.0438107	0.0417211	0.0731602	0.0561989	0.0432812	0.0453419	0.0408448	0.0409064	0.0536785	0.0435421	0.0410013	0.0395494	0.0657153	0.0402398	0.0433108	0.0381429	0.0421307	0.0439098	0.0299284	0.0434285	0.0398326	0.0467798	0.0432427	0.04218	0.0454378	0.0278494	0.0438219	0.0436013	0.0407403	0.0322578	0.044559	0.0686385	0.0430288
CR	cell2location	0.0437201	0.0458904	0.0540571	0.0445468	0.044672	0.0566334	0.0474191	0.0494602	0.0478206	0.0437916	0.0411864	0.0478593	0.0465178	0.0542641	0.0453763	0.0437496	0.0509472	0.0361091	0.0561988	0.0443453	0.0525798	0.0482376	0.0487127	0.0523819	0.0498808	0.0503016	0.0514628	0.0507415	0.0492084	0.042926	0.0512139	0.0455803	0.0433421	0.0530131	0.0441144	0.0478888	0.0463712	0.0466831	0.0443906	0.0468877	0.0471356	0.0371393	0.0412884	0.0517869	0.0533111	0.0442035	0.0498614	0.0505209
Endo	cell2location	0.0404734	0.0499907	0.0296954	0.0437563	0.0424028	0.0616338	0.0375092	0.0352778	0.0619603	0.0420672	0.0726477	0.039177	0.0470596	0.0598713	0.0439855	0.0422198	0.0378136	0.0821797	0.0485117	0.0415209	0.0275904	0.0436553	0.0359229	0.0435728	0.0386686	0.0687177	0.0358737	0.0419985	0.0409137	0.0436918	0.0300441	0.0409593	0.0443444	0.0546593	0.043863	0.0474011	0.0399736	0.0408184	0.0465252	0.042646	0.0606149	0.0906476	0.0433627	0.0347743	0.034817	0.0423787	0.0501223	0.0416137
L2/3 IT	cell2location	0.0412651	0.0413711	0.0568674	0.0435074	0.0436776	0.0333991	0.0458199	0.0507478	0.0377757	0.0438695	0.0387943	0.0488923	0.0439353	0.0389515	0.0453372	0.0430523	0.048797	0.0353785	0.0392755	0.0444574	0.0506618	0.0465709	0.0500541	0.0388145	0.043887	0.0422581	0.0578019	0.0430416	0.0489318	0.0419526	0.0532011	0.0442071	0.0433352	0.0500974	0.0431457	0.0478904	0.0433077	0.0476065	0.0444077	0.0436367	0.0489581	0.036335	0.0406746	0.0520454	0.0572347	0.0417477	0.0374535	0.0480947
L4	cell2location	0.0405464	0.0415649	0.0560543	0.0439438	0.0436984	0.0309052	0.045065	0.049483	0.0373615	0.0438273	0.0393235	0.0468024	0.0435004	0.0426212	0.0441442	0.0430286	0.0473991	0.0341936	0.039422	0.0445697	0.0544282	0.0468129	0.0514806	0.0384145	0.0425782	0.0400683	0.0547228	0.043698	0.0478571	0.0427291	0.0506856	0.0445434	0.0434777	0.0482506	0.0428253	0.0475493	0.042725	0.0470743	0.045497	0.0436048	0.0504454	0.0362181	0.0403843	0.052198	0.0568217	0.0416321	0.0371231	0.0477934
L5 IT	cell2location	0.0407637	0.0412693	0.0530615	0.0429369	0.0413709	0.0303587	0.0446689	0.0478312	0.0370791	0.0438465	0.0385369	0.0444571	0.0428689	0.0380946	0.0439354	0.0440048	0.0449039	0.034301	0.0364365	0.0439938	0.0508579	0.0452258	0.0504899	0.036413	0.0412992	0.0350886	0.0438857	0.0404595	0.0462424	0.042895	0.0485575	0.0446974	0.0438347	0.0463895	0.0430893	0.0465908	0.0412673	0.0480511	0.0443438	0.0432959	0.0495433	0.0364866	0.040302	0.0489157	0.053363	0.0408576	0.0361413	0.0435491
L5 PT	cell2location	0.0412396	0.0410344	0.0457666	0.0422891	0.0423982	0.0295818	0.0434238	0.0453454	0.0353865	0.04264	0.038403	0.0426845	0.0419525	0.0328933	0.0425619	0.0434225	0.0426655	0.0342869	0.0345628	0.0444529	0.0455229	0.04384	0.0462168	0.0379445	0.0392836	0.0327962	0.0386854	0.0363891	0.0446698	0.0430534	0.0451788	0.0432935	0.0432511	0.0371782	0.0430416	0.0451812	0.041536	0.0463709	0.0441682	0.042223	0.0425829	0.0366539	0.0402807	0.0469931	0.046505	0.0414915	0.0362847	0.0414791
L6 CT	cell2location	0.0411214	0.042045	0.0523781	0.043125	0.0426595	0.0299146	0.0440845	0.0473422	0.0363767	0.0438807	0.0390621	0.0487499	0.0438479	0.0371216	0.0440272	0.04371	0.0464719	0.0345462	0.0377577	0.0441256	0.0489148	0.0460529	0.0490925	0.0374803	0.041674	0.0432195	0.0435151	0.0426252	0.0471461	0.0423783	0.0499941	0.0443702	0.0431611	0.0496705	0.0437737	0.0482521	0.041605	0.0468987	0.0453033	0.0426763	0.0520117	0.0373101	0.0405312	0.0495283	0.0522286	0.0412747	0.0364394	0.0441933
L6 IT	cell2location	0.0407582	0.0402215	0.0539812	0.0433117	0.0427111	0.0303301	0.0448207	0.0477441	0.0369075	0.0431532	0.0386647	0.0465721	0.0432937	0.0368297	0.0441436	0.0434648	0.0458083	0.0340817	0.0362193	0.0446157	0.0487732	0.0465219	0.0491781	0.0372897	0.0423694	0.0358917	0.0488198	0.0428434	0.045697	0.0428689	0.0494435	0.0445722	0.0432489	0.0498583	0.0436914	0.0478432	0.0421354	0.0471279	0.0446199	0.043798	0.0494972	0.0360819	0.0405646	0.0501583	0.0541845	0.0414486	0.0366098	0.0453278
L6b	cell2location	0.042567	0.0441657	0.057371	0.0426248	0.0421549	0.0318994	0.0472371	0.0504506	0.0449981	0.0438209	0.0417828	0.049804	0.0469844	0.0538345	0.046869	0.0434298	0.0512416	0.035734	0.0485392	0.0453716	0.055106	0.0500735	0.0514976	0.0404912	0.046634	0.062733	0.0601896	0.0540814	0.0497234	0.0428058	0.0536375	0.0459551	0.043207	0.0590696	0.0429581	0.0488846	0.0436943	0.0485134	0.0463953	0.0470783	0.0565738	0.0395269	0.0409316	0.0514729	0.0570283	0.0428681	0.0390643	0.0520568
Lamp5	cell2location	0.0418324	0.0426095	0.0414704	0.0429553	0.0433066	0.0332087	0.0445335	0.0435529	0.0355749	0.0438685	0.038479	0.0379062	0.0430986	0.0339053	0.0434326	0.0429125	0.0402529	0.0342916	0.0390249	0.0440378	0.0429695	0.0446853	0.0431837	0.0382127	0.0400951	0.0331055	0.0375608	0.0357265	0.0424768	0.0422048	0.0378504	0.0439032	0.0437066	0.0340029	0.0434023	0.0438898	0.0436238	0.0443732	0.0431696	0.0428508	0.0371147	0.0354317	0.0398553	0.0432435	0.0409839	0.0412684	0.0367376	0.0407084
Macrophage	cell2location	0.041454	0.0406077	0.0277942	0.0437515	0.0425374	0.0578548	0.0367115	0.03398	0.0390664	0.0430023	0.0396451	0.0315305	0.0393638	0.030278	0.0377844	0.0440555	0.0382586	0.0563493	0.0382393	0.0412984	0.0286387	0.0337865	0.0311968	0.0377771	0.0390464	0.0295795	0.0353055	0.0345952	0.0318094	0.0434266	0.0364542	0.0416928	0.0437123	0.0304524	0.0436328	0.0319405	0.0404543	0.0319479	0.0372989	0.041778	0.0276714	0.0378009	0.0419966	0.0268044	0.0318847	0.0437316	0.0410752	0.0383102
Meis2	cell2location	0.0419588	0.0471414	0.0466692	0.0473745	0.0493107	0.0609594	0.0455109	0.0465922	0.0393131	0.0449246	0.0625902	0.0503365	0.0465939	0.0431173	0.0455097	0.0429545	0.0479727	0.0452515	0.0537751	0.0439923	0.0457823	0.0453286	0.0457622	0.0701592	0.0433372	0.0589193	0.0436326	0.0448609	0.0479542	0.0425406	0.0523114	0.043936	0.0432165	0.0519125	0.0434816	0.0453787	0.052535	0.0452647	0.0456055	0.0433254	0.0538556	0.0422079	0.0419047	0.0505911	0.0451619	0.0427032	0.0605571	0.0423785
NP	cell2location	0.0416771	0.0437476	0.0525535	0.0429467	0.0447979	0.0321483	0.0469608	0.0488066	0.0391908	0.0444578	0.0396894	0.0465205	0.0457659	0.0456882	0.0454191	0.0437176	0.0477201	0.0342797	0.0462277	0.0448757	0.0532434	0.0485771	0.0487819	0.0416905	0.0440912	0.0388295	0.0479461	0.0439761	0.0470888	0.0427528	0.0497013	0.0454975	0.043133	0.0492127	0.0436162	0.0478417	0.0438379	0.0475165	0.0450038	0.0444318	0.0481671	0.0367121	0.0408765	0.0502808	0.0522357	0.0420292	0.0398302	0.045895
Oligo	cell2location	0.0798213	0.0427344	0.0286857	0.0450234	0.0449562	0.0607724	0.0447089	0.0361698	0.0454315	0.0434631	0.0412612	0.048881	0.0456565	0.0579946	0.0428442	0.0464576	0.048348	0.0640954	0.0502468	0.0424213	0.0322136	0.040845	0.0356652	0.065953	0.0727875	0.0643148	0.034285	0.0527945	0.0421346	0.055131	0.0413383	0.0433057	0.0435818	0.0543525	0.0435863	0.0398714	0.0490075	0.0417059	0.0441395	0.0408115	0.035387	0.0796116	0.0951672	0.0343654	0.0299938	0.0692147	0.0560394	0.0384586
Peri	cell2location	0.0390977	0.0414956	0.0266981	0.0405882	0.037935	0.0515112	0.030449	0.0265983	0.0401986	0.0422925	0.0375696	0.030497	0.0344332	0.0317339	0.0355555	0.0431178	0.0266801	0.0400155	0.0311841	0.0395307	0.0270494	0.0256621	0.0265583	0.0347861	0.0372178	0.0293129	0.033437	0.0328321	0.0322333	0.0441003	0.0282869	0.0380771	0.0435804	0.025658	0.0432056	0.027991	0.0361277	0.0281644	0.0364016	0.041062	0.0255306	0.0362906	0.04046	0.0252746	0.0261704	0.0418164	0.0369495	0.037868
Pvalb	cell2location	0.0442643	0.0433604	0.0356639	0.0435319	0.041054	0.0335435	0.0434777	0.0406823	0.0358121	0.0441476	0.0390875	0.0361755	0.0417499	0.0332508	0.0436819	0.0433358	0.0381904	0.0343528	0.0347532	0.0435235	0.0439244	0.044197	0.0430807	0.0381264	0.0394514	0.0309634	0.0355461	0.0346041	0.0395275	0.0426059	0.0354851	0.0431306	0.0437318	0.0301981	0.0430725	0.0434313	0.0425017	0.044393	0.0425751	0.0421811	0.039826	0.0354974	0.0399319	0.0411686	0.0342311	0.0411171	0.0359367	0.0391193
SMC	cell2location	0.0403156	0.0426326	0.0270417	0.0417172	0.0407662	0.0475181	0.0359745	0.0318487	0.0446203	0.0427743	0.0386045	0.0331782	0.035985	0.0333624	0.0392304	0.043484	0.0384017	0.0391872	0.038705	0.0410365	0.02708	0.0324049	0.0298534	0.0364001	0.0392892	0.0297194	0.0342585	0.0336895	0.0375353	0.0436285	0.0304293	0.0399692	0.0436736	0.0269757	0.0433335	0.0325632	0.0408667	0.0343848	0.0382639	0.0417608	0.0261356	0.0367428	0.0406292	0.0291297	0.0271355	0.041831	0.0396743	0.0393453
Serpinf1	cell2location	0.0444841	0.0437355	0.0570594	0.043995	0.0466593	0.0494525	0.0487128	0.0504303	0.0478	0.0440352	0.042301	0.0508959	0.0465965	0.0593129	0.0458828	0.0432393	0.0514258	0.0349753	0.0527965	0.044312	0.0552711	0.0489953	0.0507713	0.0525926	0.050148	0.0541683	0.0600593	0.0558528	0.0502992	0.04285	0.0558371	0.0458101	0.0434185	0.0557146	0.0442901	0.0479205	0.0471713	0.0481011	0.0439343	0.0472895	0.052664	0.0369652	0.0418564	0.0509753	0.0568933	0.0438331	0.0462201	0.052862
Sncg	cell2location	0.0436183	0.0444884	0.0536533	0.043875	0.045431	0.0396821	0.047589	0.0487875	0.0429547	0.0437605	0.0412241	0.0532054	0.0463885	0.0529792	0.0467386	0.0430476	0.0495403	0.0350514	0.0496135	0.0446684	0.052595	0.0479286	0.0494123	0.0469929	0.0459754	0.0490164	0.0530976	0.0589321	0.0482747	0.0425806	0.0501701	0.0459728	0.043426	0.0528938	0.043818	0.046588	0.0462945	0.0469931	0.0448515	0.0454683	0.0491899	0.0379082	0.0410337	0.05069	0.0546643	0.0433505	0.0439474	0.0478428
Sst	cell2location	0.0419605	0.0406446	0.0367798	0.0428036	0.0431752	0.0317407	0.0455733	0.0419892	0.0347363	0.043453	0.0391927	0.0363755	0.0428831	0.0319359	0.0439695	0.0432481	0.0385094	0.0338317	0.0366373	0.0439937	0.0409691	0.046337	0.0452662	0.0378029	0.0392058	0.0320586	0.0361009	0.0345801	0.0406958	0.042665	0.0370059	0.043685	0.0427428	0.0319217	0.0432858	0.0429735	0.0421483	0.0436945	0.043355	0.0421332	0.0370322	0.0355844	0.0405357	0.0419027	0.0345915	0.0416859	0.0361266	0.0390738
VLMC	cell2location	0.041167	0.0489219	0.0279054	0.0427515	0.0428186	0.0638039	0.0377056	0.0365636	0.0726068	0.0425466	0.0612768	0.0391662	0.0454027	0.0540223	0.042356	0.0433044	0.0340951	0.0798806	0.0516412	0.0407919	0.0277911	0.0382671	0.0315858	0.0401296	0.0391239	0.0648297	0.0353843	0.0384493	0.0351403	0.0437547	0.028904	0.0394616	0.0435889	0.0425077	0.0441323	0.0386045	0.0404798	0.0361082	0.044807	0.0429286	0.0460354	0.0830871	0.0436541	0.0320145	0.0288401	0.0433081	0.0604581	0.039702
Vip	cell2location	0.0413815	0.0427039	0.0425607	0.0442892	0.0447366	0.038319	0.0464497	0.0438193	0.0359249	0.0437323	0.0400816	0.0409972	0.0437275	0.0354675	0.0440398	0.0432327	0.0428356	0.0344669	0.0440329	0.0447837	0.0426956	0.0451497	0.0453305	0.0428958	0.040414	0.0331068	0.03888	0.0375132	0.0442006	0.0431477	0.0461271	0.0452492	0.0433759	0.0360826	0.0432121	0.0436918	0.0455561	0.0449657	0.0427634	0.0426944	0.036178	0.0359386	0.0401774	0.0449464	0.0394623	0.0416494	0.0387096	0.0407783
Lamp5	CytoSPACE	0	0	0	0	0	0	0	0	0	0.166667	0	0.2	0.166667	0	0.333333	0	0.2	0	0	0	0	0	0	0	0	0	0	0	0	0	0	0	0	0	0.5	0	0	0	0	0	0	0	0	0	0	0	0	0
Sst	CytoSPACE	0	0	0	0	0	0	0.833333	0	0	0.5	0	0	0.833333	0	0.166667	0	0	0	0	0.5	0.6	0.8	0	0	0	0	0	0.25	0	0	0.4	0	0	0.2	0	0	0	0.2	0	0	0	0	0	0	0	0	0	0
Sncg	CytoSPACE	0	0	0	0	0	0	0	0	0	0	0	0	0	0	0	0	0	0	0	0	0	0	0	0	0	0	0	0	0	0	0	0.333333	0	0	0	0	0	0	0	0	0	0	0	0	0	0	0	0
Vip	CytoSPACE	0	0	0	0	0	0	0.166667	0	0	0.166667	0	0.2	0	0	0.5	0	0.2	0	0	0.166667	0	0	0	0	0	0	0	0	0	0	0.2	0.666667	0	0	0	0	0	0	0	0	0	0	0	0	0	0	0	0
Serpinf1	CytoSPACE	0	0	0	0	0	0	0	0	0	0	0	0.2	0	0	0	0	0	0	0	0	0	0	0	0	0	0	0	0	0	0	0	0	0	0	0	0	0	0	0	0	0	0	0	0	0	0	0	0
Pvalb	CytoSPACE	0	0	0	0	0	0	0	0	0	0	0	0.2	0	0	0	0	0	0	0	0	0	0.2	0	0	0	0	0	0	0	0	0	0	0	0	0.5	0	0	0	0	0	0	0	0	0	0	0	0	0
Endo	CytoSPACE	0	0	0	0	0	0	0	0	0	0	0	0	0	0	0	0	0	0	0	0	0	0	0	0	0	0	0	0	0	0	0	0	0	0	0	0	0	0	0	0	0	0	0	0	0	0	0	0
Peri	CytoSPACE	0	0	0	0	0	0	0	0	0.75	0	0	0	0	0	0	0	0	0	0	0	0	0	0	0	0	0	0	0	0	0	0	0	0	0	0	0	0	0	0	0	0	0	0	0	0	0	0	0
L6 CT	CytoSPACE	0	0	0	0	0	0	0	0	0	0	0	0	0	0	0	0	0	0	0	0	0	0	0	0	0	0	0	0	0	0	0	0	0	0.2	0	0	0	0	0.5	0	0	0	0	0	0	0	0	0
L6b	CytoSPACE	0	0	0	0	0	0	0	0	0	0	0	0	0	0	0	0	0	0	0	0	0	0	0	0	0	0	0	0	0	0	0.2	0	0	0	0	0	0	0	0.166667	0	0	0	0	0	0	0	0	0
L6 IT	CytoSPACE	0	0	0	0	0	0	0	0	0	0	0	0.2	0	0	0	0	0	0	0	0.166667	0	0	0	0	0	0	0.25	0	0	0	0	0	0	0.2	0	0.4	0	0.2	0.333333	0	0.4	0	0	0.4	0.2	0	0	0.25
L2/3 IT	CytoSPACE	0	0	1	0	0	0	0	0.2	0	0	0	0	0	0	0	0	0.2	0	0	0.166667	0	0	0	0	0	0	0.5	0	0	0	0	0	0	0	0	0	0	0	0	0	0	0	0	0	0.6	0	0	0.25
CR	CytoSPACE	0	0	0	0	0	0	0	0	0	0	0	0	0	0	0	0	0	0	0	0	0	0	0	0	0	0	0	0	0	0	0	0	0	0	0	0	0	0	0	0	0	0	0	0	0	0	0	0
L5 PT	CytoSPACE	0	0	0	0	0	0	0	0	0	0	0	0	0	0	0	0	0	0	0	0	0	0	0	0	0	0	0	0	0	0	0.2	0	0	0.2	0	0	0	0.2	0	0	0	0	0	0	0	0	0	0
NP	CytoSPACE	0	0	0	0	0	0	0	0	0	0.166667	0	0	0	0	0	0	0	0	0	0	0.2	0	0	0	0	0	0	0	0	0	0	0	0	0	0	0	0	0	0	0	0.2	0	0	0	0	0	0	0
L4	CytoSPACE	0	0	0	0	0	0	0	0.8	0	0	0	0	0	0	0	0	0	0	0	0	0.2	0	0.6	0	0	0	0.25	0	0	0	0	0	0	0	0	0.4	0	0.2	0	0	0.2	0	0	0.6	0.2	0	0	0.5
L5 IT	CytoSPACE	0	0	0	0	0	0	0	0	0	0	0	0	0	0	0	0	0	0	0	0	0	0	0.4	0	0	0	0	0	0	0	0	0	0	0.2	0	0.2	0	0.2	0	0	0.2	0	0	0	0	0	0	0
Oligo	CytoSPACE	1	0	0	0	0	0	0	0	0	0	1	0	0	0	0	1	0.2	0	0	0	0	0	0	0	1	1	0	0	1	1	0	0	0	0	0	0	0	0	0	0	0	1	1	0	0	1	0	0
Meis2	CytoSPACE	0	0	0	0.833333	1	0	0	0	0	0	0	0	0	0	0	0	0	0	0	0	0	0	0	1	0	0	0	0	0	0	0	0	0	0	0	0	1	0	0	0	0	0	0	0	0	0	0	0
Astro	CytoSPACE	0	1	0	0.166667	0	1	0	0	0	0	0	0	0	1	0	0	0	0	1	0	0	0	0	0	0	0	0	0.75	0	0	0	0	1	0	0	0	0	0	0	1	0	0	0	0	0	0	1	0
Macrophage	CytoSPACE	0	0	0	0	0	0	0	0	0	0	0	0	0	0	0	0	0.2	1	0	0	0	0	0	0	0	0	0	0	0	0	0	0	0	0	0	0	0	0	0	0	0	0	0	0	0	0	0	0
VLMC	CytoSPACE	0	0	0	0	0	0	0	0	0	0	0	0	0	0	0	0	0	0	0	0	0	0	0	0	0	0	0	0	0	0	0	0	0	0	0	0	0	0	0	0	0	0	0	0	0	0	0	0
SMC	CytoSPACE	0	0	0	0	0	0	0	0	0.25	0	0	0	0	0	0	0	0	0	0	0	0	0	0	0	0	0	0	0	0	0	0	0	0	0	0	0	0	0	0	0	0	0	0	0	0	0	0	0
Astro	novoSpaRc	0.0205644	0.0847211	0.0373157	0.146425	0.123364	0.160548	0.020518	0.0530258	0.0232677	0.0157361	0.161887	0.00683774	0.0199626	0.0198698	0.0158332	0.0623499	0.00673859	0.12451	0.0857747	0.0457502	0.0176319	0.0132841	0.0142724	0.05006	0.0104482	0.0118374	0.0314344	0.0628463	0.00655742	0.0287536	0.0071988	0.0174781	0.162222	0.010243	0.0202252	0.0563745	0.0991889	0.0148295	0.0108196	0.0308551	0.0171557	0.0627409	0.0390895	0.0378201	0.02572	0.0110233	0.0772076	0.0428929
CR	novoSpaRc	0.000221101	0.000912863	0.000436085	0.000759534	0.000848389	0.000543783	0.000278503	0.000912368	0.000814228	0.000368767	0.00058476	0.000264181	0.000334538	0.000619946	0.000493986	0.000305498	0.000388208	0.000850516	0.000912568	0.000379788	0.000659551	0.000628237	0.000537946	0.000915073	0.00019453	0.000197229	0.000470413	0.00027746	0.000358842	0.000236205	0.00027476	0.000350047	0.00060157	0.000588262	0.000230932	0.000313838	0.000893256	0.000673339	0.00055935	0.000480339	0.000272644	0.000265401	0.00089455	0.000887639	0.00079706	0.00021124	0.000920259	0.000892266
Endo	novoSpaRc	0.00447041	0.0208134	0.00809545	0.057455	0.039315	0.090589	0.00425565	0.0108463	0.00412629	0.00299931	0.0859998	0.00128423	0.00399388	0.00362052	0.0029138	0.0184318	0.00123309	0.0397709	0.021254	0.0109417	0.00315315	0.00235095	0.00258551	0.0100361	0.00207234	0.00237784	0.0064376	0.0194308	0.00120636	0.00674055	0.00134853	0.00340352	0.0840338	0.00181227	0.00433927	0.0156932	0.0268655	0.00261384	0.00192644	0.00627082	0.00346586	0.0197587	0.00739022	0.00712031	0.00463665	0.00217639	0.0181402	0.00829089
L2/3 IT	novoSpaRc	0.114421	0.0104751	0.0895048	0.00511307	0.00660739	0.00332169	0.107128	0.01185	0.0240342	0.0916069	0.00353307	0.0977021	0.099264	0.0566958	0.0725118	0.101745	0.0750137	0.00785329	0.00891964	0.0964468	0.0474047	0.046061	0.0631469	0.0132684	0.114041	0.114626	0.0842561	0.103927	0.079845	0.113195	0.0966426	0.0957526	0.00361888	0.0475751	0.113234	0.102042	0.0078991	0.0398732	0.0534023	0.0828298	0.106646	0.104891	0.0174749	0.0150183	0.0295443	0.112024	0.00949931	0.0193772
L4	novoSpaRc	0.180852	0.0137396	0.134179	0.00691231	0.00880574	0.00462557	0.163253	0.01512	0.030039	0.13013	0.0048939	0.135059	0.146678	0.0752324	0.0982018	0.168466	0.096747	0.0105654	0.0116413	0.150017	0.0611742	0.058137	0.0832519	0.0169407	0.172691	0.175193	0.123064	0.174595	0.104158	0.182581	0.133442	0.138732	0.00500518	0.0591999	0.177648	0.166521	0.0103828	0.0500995	0.0675629	0.12043	0.160536	0.177453	0.0222242	0.018929	0.0376684	0.168394	0.0123344	0.0249498
L5 IT	novoSpaRc	0.111374	0.00763565	0.0808944	0.00358059	0.00468658	0.00229781	0.101211	0.00867837	0.018329	0.0822763	0.00244549	0.0884528	0.0913734	0.0470009	0.0621127	0.0971476	0.0635766	0.00563961	0.00643175	0.0892091	0.0383537	0.0369126	0.0528454	0.00978693	0.110133	0.111041	0.0749749	0.100319	0.0685199	0.110269	0.0872423	0.087104	0.00250611	0.0380252	0.10961	0.0969632	0.00565601	0.0315513	0.0433788	0.0734383	0.100397	0.101788	0.01311	0.0111399	0.0229731	0.107278	0.00687451	0.0146727
L5 PT	novoSpaRc	0.0344407	0.00616509	0.0330618	0.00231433	0.00334325	0.00124814	0.0386143	0.00850396	0.0212166	0.0472463	0.00137146	0.0603887	0.0417723	0.0397079	0.0469367	0.0216002	0.0622703	0.00383764	0.00534578	0.0287589	0.0376774	0.0406777	0.0463514	0.00965138	0.0450533	0.0427581	0.0361863	0.0204004	0.0632772	0.0297832	0.0599889	0.0447905	0.00142305	0.0451419	0.0355598	0.0233867	0.00444807	0.0355636	0.0470394	0.0365166	0.0415501	0.0199023	0.0135082	0.0119661	0.0237587	0.0457664	0.00595187	0.0140438
L6 CT	novoSpaRc	0.0989585	0.00889336	0.0781246	0.00383222	0.00519741	0.00232315	0.09631	0.0107988	0.0246269	0.0895823	0.00249794	0.103487	0.0922269	0.0576655	0.073859	0.0766819	0.0838265	0.00618746	0.00753496	0.0796134	0.0494824	0.0497088	0.0660906	0.012245	0.108113	0.106632	0.0764685	0.0768274	0.0886796	0.0933991	0.102218	0.0914584	0.00257095	0.0527709	0.098989	0.0786417	0.0064941	0.0426245	0.0584257	0.0756402	0.0983425	0.0769633	0.0167623	0.0143888	0.0297754	0.106737	0.00817457	0.0183201
L6 IT	novoSpaRc	0.214334	0.0172218	0.162435	0.00824894	0.0106684	0.00543711	0.199935	0.0198837	0.0434998	0.172851	0.00576031	0.1937	0.18513	0.105653	0.137097	0.187845	0.15056	0.0127628	0.0145734	0.175385	0.0888836	0.0880723	0.12025	0.0224374	0.218945	0.218779	0.153427	0.193261	0.16027	0.210607	0.191183	0.179669	0.00589149	0.092773	0.212037	0.187689	0.0128241	0.0753395	0.103698	0.150886	0.20032	0.19576	0.0302636	0.0258811	0.0533295	0.21472	0.0155966	0.0334601
L6b	novoSpaRc	0.0442668	0.00768808	0.039874	0.00511518	0.00589875	0.00388958	0.0408143	0.00741509	0.0107662	0.0322109	0.0040472	0.0280589	0.0372336	0.0215387	0.0255814	0.0542697	0.0216119	0.00688118	0.00671535	0.0458949	0.0179051	0.0163951	0.0220553	0.00799606	0.0368918	0.0383156	0.035597	0.0560693	0.0227916	0.0480989	0.028008	0.0346018	0.00410688	0.0158486	0.0433814	0.0526475	0.00636299	0.0149241	0.0178495	0.0347883	0.0387947	0.0567887	0.00939194	0.0082478	0.0131808	0.0365189	0.00684902	0.01054
Lamp5	novoSpaRc	0.0308069	0.124446	0.062902	0.0948588	0.108425	0.0662437	0.040811	0.132016	0.132604	0.0598667	0.0709597	0.0473967	0.0510341	0.100515	0.0821042	0.0373915	0.073441	0.110387	0.122586	0.0516897	0.110247	0.110858	0.0925008	0.132815	0.0303101	0.0300585	0.0700825	0.033212	0.0676904	0.0312459	0.0488615	0.0551274	0.0728253	0.107765	0.0324219	0.0396685	0.11793	0.118221	0.102014	0.0718353	0.0413638	0.0313742	0.134195	0.135199	0.128613	0.0329583	0.125217	0.133321
Macrophage	novoSpaRc	0.000131197	0.00351717	0.000315333	0.0511579	0.0187781	0.193691	9.50015e-05	0.000717448	5.8649e-05	3.35276e-05	0.162345	6.0323e-06	7.03044e-05	3.79996e-05	2.58587e-05	0.00308487	4.37692e-06	0.018317	0.00390767	0.000733548	2.81885e-05	1.54127e-05	1.92397e-05	0.00056091	2.30694e-05	3.17219e-05	0.000170171	0.00379262	4.34877e-06	0.000336957	6.50735e-06	4.65719e-05	0.150459	8.86689e-06	0.000116493	0.00206378	0.00715884	1.98336e-05	1.02738e-05	0.000157116	5.92435e-05	0.00409824	0.00024329	0.000244019	7.24536e-05	2.39961e-05	0.00260982	0.000310254
Meis2	novoSpaRc	0.00100417	0.00771619	0.00229985	0.00699452	0.00762644	0.00506687	0.0013376	0.00757839	0.00585058	0.00191829	0.00545089	0.00129279	0.00168314	0.00373876	0.00277702	0.00141804	0.00206408	0.00743173	0.00792258	0.00190965	0.00411733	0.00389031	0.00312095	0.00744288	0.000886578	0.000897124	0.00255002	0.00125321	0.00187263	0.00106879	0.00135411	0.00178997	0.00560894	0.00356104	0.0010592	0.00147925	0.00788927	0.00431733	0.00332027	0.00262113	0.00131383	0.00118274	0.00690703	0.00704236	0.00554212	0.000977041	0.0079172	0.00678006
NP	novoSpaRc	0.0305393	0.00449007	0.027296	0.00198886	0.00268502	0.0012021	0.0315308	0.00556697	0.0122298	0.0327296	0.00129771	0.0381926	0.0318512	0.0246046	0.0297199	0.0234465	0.0350361	0.00312657	0.00388489	0.0262205	0.0221747	0.0227853	0.0279056	0.00625774	0.0347619	0.0339045	0.0278392	0.0229506	0.0362192	0.0284028	0.0379125	0.0324971	0.00133853	0.024451	0.0309471	0.0243158	0.00335419	0.0199478	0.026183	0.0277859	0.0326555	0.0227668	0.00841606	0.00736736	0.0141896	0.0348572	0.00422093	0.00899436
Oligo	novoSpaRc	0.005043	0.0156224	0.00864147	0.0241443	0.0209088	0.0261721	0.00529596	0.0109041	0.00656149	0.00482732	0.0263251	0.00290773	0.00542908	0.00613469	0.00519375	0.0122781	0.00327851	0.0213406	0.0156076	0.00981935	0.00573904	0.00486604	0.00497977	0.0105603	0.00322532	0.00347149	0.00778215	0.0122495	0.00316776	0.00646327	0.00301724	0.00506416	0.0263543	0.00424473	0.00503759	0.0113216	0.0174906	0.00513815	0.00432669	0.00771794	0.00470953	0.012187	0.00904856	0.0086916	0.00707789	0.00340642	0.0143933	0.00972414
Peri	novoSpaRc	0.00185625	0.00618286	0.0032398	0.00887073	0.0080085	0.0088279	0.00192826	0.00431877	0.00235369	0.00165125	0.00903024	0.000846524	0.0019486	0.00211078	0.00173145	0.00447008	0.000882357	0.00814349	0.00619876	0.00367796	0.0019258	0.00153595	0.00161177	0.00416991	0.00110121	0.00120897	0.00288708	0.00440909	0.000856166	0.00240759	0.000885775	0.00177633	0.0091093	0.00125395	0.00185138	0.00415502	0.0068727	0.0016681	0.00130118	0.00285853	0.00168185	0.00436563	0.0034939	0.00335475	0.00255956	0.00116372	0.00574136	0.00376935
Pvalb	novoSpaRc	0.0228739	0.239948	0.0577291	0.220976	0.238648	0.161133	0.0320835	0.241432	0.184989	0.0506496	0.172436	0.0346007	0.0421265	0.107047	0.0775627	0.0317288	0.0604151	0.230091	0.248136	0.046031	0.122498	0.119459	0.0905905	0.23437	0.0210958	0.0211557	0.0657165	0.0275745	0.054023	0.0239073	0.0361801	0.0459223	0.17679	0.110679	0.0242727	0.0337664	0.247462	0.134915	0.101725	0.0678285	0.0320021	0.0257483	0.215253	0.225649	0.171092	0.0234305	0.248101	0.208845
SMC	novoSpaRc	0.00194371	0.0162056	0.00416556	0.0311379	0.0254651	0.0346669	0.00204068	0.00982737	0.00362041	0.00168174	0.0349848	0.000676388	0.00207503	0.00251682	0.00184511	0.00639977	0.000739128	0.0249442	0.0168987	0.00493726	0.00232306	0.00173598	0.00172455	0.00906023	0.000962495	0.00109337	0.00358292	0.00631176	0.000703059	0.00275808	0.000717308	0.00183906	0.0350587	0.00130788	0.00192732	0.00581851	0.0199649	0.00201897	0.00134735	0.00353825	0.00169852	0.00623097	0.00663996	0.00661886	0.00385016	0.00103195	0.01502	0.00716901
Serpinf1	novoSpaRc	0.000647863	0.00112839	0.00111176	0.000528598	0.0007217	0.000290714	0.000910193	0.0015597	0.00269972	0.001606	0.000322249	0.00177162	0.00119872	0.00252639	0.00227616	0.000454468	0.00286938	0.000752675	0.001071	0.000794921	0.0028596	0.00320115	0.00266066	0.00166815	0.000877427	0.000819408	0.00137779	0.000390564	0.00266147	0.000555869	0.00180428	0.00139553	0.000335749	0.00347315	0.00069794	0.000514127	0.000924753	0.00316654	0.00323375	0.00143138	0.00100304	0.000364763	0.00202762	0.00197999	0.00259429	0.000949625	0.00117408	0.00195664
Sncg	novoSpaRc	0.00303037	0.00569818	0.00529871	0.00271141	0.00369082	0.00148296	0.0042453	0.00774839	0.0128157	0.00740157	0.00164467	0.00792147	0.0055723	0.0117246	0.0104702	0.00222958	0.0128381	0.0038401	0.0054156	0.00383996	0.0132626	0.0147346	0.0122134	0.00823849	0.00399066	0.00374762	0.00650531	0.00192258	0.0118929	0.00263781	0.00807474	0.00644965	0.00171213	0.0158364	0.00325624	0.00251479	0.00470178	0.014681	0.014768	0.0067481	0.00464224	0.00179678	0.00986178	0.00967738	0.0123175	0.00432152	0.00591023	0.00953618
Sst	novoSpaRc	0.0320282	0.276741	0.0779354	0.235191	0.261246	0.165792	0.0448019	0.287745	0.240036	0.0710308	0.178148	0.0505237	0.0587182	0.145168	0.107552	0.0420158	0.0875298	0.255078	0.282854	0.0616732	0.166036	0.164325	0.125711	0.28219	0.0304086	0.0303304	0.0891189	0.0365049	0.0785413	0.0329743	0.0526639	0.0642671	0.183003	0.154602	0.0339991	0.0449332	0.277584	0.183561	0.142363	0.0919842	0.0450793	0.0341066	0.266961	0.277905	0.222906	0.0336742	0.285719	0.259309
VLMC	novoSpaRc	0.00385387	0.0127519	0.00665389	0.0215252	0.0179879	0.0246681	0.00396054	0.00841598	0.0045333	0.00334963	0.0246075	0.00174902	0.003964	0.00418205	0.00347443	0.0101432	0.00182765	0.0182783	0.012758	0.00782455	0.00380718	0.00306139	0.00322591	0.0080901	0.00225623	0.00248047	0.00583272	0.0101946	0.00177565	0.00508971	0.00182735	0.00360176	0.024523	0.00252486	0.00382554	0.00927789	0.0145706	0.00329527	0.0026236	0.00575805	0.0034348	0.0101624	0.00672087	0.00643764	0.00496284	0.00238025	0.0116052	0.00730041
Vip	novoSpaRc	0.0423374	0.107286	0.0784909	0.0601589	0.0770736	0.0359384	0.0586413	0.135137	0.190927	0.0982467	0.039427	0.096879	0.0763604	0.162089	0.139726	0.036097	0.157108	0.0794102	0.103656	0.0584514	0.182656	0.197305	0.162348	0.141239	0.0515175	0.0490425	0.0942378	0.0312809	0.144928	0.0384882	0.0991476	0.0868829	0.0409013	0.206315	0.0453331	0.0398989	0.0930823	0.200957	0.192121	0.0975997	0.0628755	0.0293052	0.160123	0.158434	0.182839	0.0559751	0.110822	0.155544
Astro	RCTD	0.0746763	0.126641	0.0668167	0.0492399	0.0705318	0.189677	0.0729364	0.104588	0.202201	0.032004	0.117782	0.0619688	0.0691773	0.198105	0.0804327	0.0411752	0.0756138	0.161797	0.165432	0.0432873	0.0790973	0.0708709	0.0647285	0.0868755	0.0858198	0.0654001	0.110493	0.123947	0.0601967	0.0379097	0.051621	0.0524806	0.101534	0.0427893	0.0754612	0.0520632	0.0652686	0.0630957	0.0522302	0.228646	0.0409105	0.101895	0.0732703	0.0718572	0.0562168	0.0987459	0.14612	0.125383
Endo	RCTD	0.00860217	0.0300735	0.0077275	0.00894514	0.00756943	0.0402496	0.00916829	0.00627304	0.0418867	0.00393471	0.0179789	0.0145218	0.0163143	0.0425259	0.0130489	0.0107396	0.0200061	0.0845315	0.0195091	0.00615677	0.00386348	0.0122772	0.00899687	0.0263943	0.00802304	0.0173587	0.0114051	0.0201102	0.0242222	0.0103883	0.00795695	0.0155256	0.00629378	0.0140005	0.0397269	0.0159206	0.00408037	0.010414	0.00790986	0.0144567	0.00957053	0.0250099	0.0324702	0.00959629	0.0185372	0.0292663	0.0187191	0.0351276
L2/3 IT	RCTD	5.45172e-05	7.41657e-05	0.521246	0.0022971	0.0486329	7.4719e-05	0.11152	0.28442	0.000143606	0.244735	7.47151e-05	0.377002	0.0952795	0.00012007	0.270672	3.68498e-05	0.35648	0.000114994	7.69407e-05	0.330521	7.62723e-05	8.03008e-05	0.0575724	0.0368738	0.383332	0.250151	0.542266	0.000124554	0.39744	1.94669e-05	0.377648	0.118179	5.11039e-05	0.0149386	5.79821e-05	0.0314201	0.023325	0.147197	0.0351606	0.226786	7.65101e-05	0.0768086	3.9675e-05	0.373196	0.412575	0.153143	5.21249e-05	0.449167
L4	RCTD	5.45172e-05	0.120208	0.267466	0.0903477	0.0298226	0.0285192	0.0292541	0.341673	0.0760526	0.0942841	0.14035	0.122204	0.0292314	0.122996	0.104885	0.0860043	0.118119	0.00899451	0.0297164	0.0447184	0.287813	0.0936907	0.313795	0.0474496	0.0576841	0.110629	0.16896	0.196606	0.131967	1.94669e-05	0.105429	0.069078	0.212087	0.100107	5.79821e-05	0.157036	0.0395298	0.102548	0.0902941	0.230858	0.183391	0.0953068	0.0688238	0.239777	0.32526	0.0415568	0.0767068	0.221928
L5 IT	RCTD	0.0724419	0.0187343	0.0269235	0.0247513	2.30836e-05	0.00852358	0.0655115	0.126843	0.174693	7.41905e-05	0.0459445	8.07685e-05	0.108239	0.262267	0.0381021	0.081361	8.4329e-05	0.101473	0.063796	0.0159977	0.326171	0.20471	0.398931	5.19331e-05	8.27344e-05	0.00011801	5.89374e-05	0.0104	5.68723e-05	0.082884	7.57664e-05	0.0296354	5.11039e-05	0.129387	0.119973	0.136364	3.35256e-05	0.341784	0.155099	0.0928777	0.138356	0.0669788	0.0627351	0.0547558	6.42492e-05	0.007672	0.0951102	9.71656e-05
L5 PT	RCTD	0.0384819	7.41657e-05	5.36348e-05	3.37368e-05	2.30836e-05	7.4719e-05	5.22321e-05	6.20367e-05	0.000138347	0.0519608	7.47151e-05	0.0367647	0.00191699	0.00012007	0.000115787	3.68498e-05	0.00803791	0.000114994	7.69407e-05	0.047289	8.1402e-05	8.03008e-05	5.06477e-05	5.19331e-05	0.00697764	0.00011801	5.78866e-05	0.0257309	0.047012	1.94669e-05	0.123678	0.0730234	5.11039e-05	9.52805e-05	0.00019157	7.32699e-05	3.35256e-05	9.3465e-05	4.9815e-05	0.000149299	7.65101e-05	0.00892394	3.9675e-05	0.0149136	0.000348905	0.000183699	5.21249e-05	9.71656e-05
L6 CT	RCTD	5.45172e-05	7.41657e-05	0.0106981	0.0213992	2.30836e-05	7.4719e-05	5.22321e-05	0.00053593	0.0209821	0.0601936	7.47151e-05	0.0789841	8.14353e-05	0.00012007	0.044929	0.224507	0.115037	0.000114994	7.69407e-05	0.000185786	7.62723e-05	0.00355541	5.06477e-05	5.19331e-05	0.0173934	0.0970125	0.0205507	0.0379315	0.0777622	1.94669e-05	0.05855	0.000117868	5.11039e-05	0.0498892	5.79821e-05	0.237797	3.58488e-05	0.0866791	0.351027	0.000149299	0.237448	0.010966	3.9675e-05	0.0280792	0.0424323	0.0633685	5.21249e-05	0.0397883
L6 IT	RCTD	5.45172e-05	7.41657e-05	5.36348e-05	0.0263259	0.0787589	0.0175846	0.0172891	0.0111389	0.120615	0.0879546	9.43827e-05	8.07685e-05	0.00193269	0.0409711	0.0551723	0.0532658	8.4329e-05	0.0643068	0.0879073	0.174641	7.62723e-05	0.221294	0.000110827	0.0719276	8.27344e-05	0.00011801	0.0351535	0.338927	5.68723e-05	0.0160811	7.57664e-05	0.133787	0.026967	0.375046	5.79821e-05	0.185437	0.0807464	0.128075	0.155016	0.029453	0.166004	0.175318	3.9675e-05	7.17933e-05	0.000376667	5.89851e-05	0.0682616	0.0408596
L6b	RCTD	5.45172e-05	0.0571867	0.00726434	3.37368e-05	2.30836e-05	0.0168347	0.039374	5.58516e-05	0.000138347	7.41905e-05	0.0703155	8.07685e-05	8.52594e-05	0.00012007	0.000115787	0.168908	8.4329e-05	0.000114994	0.0153652	8.06771e-05	0.0258049	0.0298651	5.06477e-05	5.19331e-05	8.27344e-05	0.00011801	5.78866e-05	0.0057358	5.68723e-05	6.00808e-05	7.57664e-05	0.00129297	0.0240284	0.042242	5.79821e-05	7.32699e-05	3.35256e-05	7.39567e-05	0.0072609	0.000149299	7.65101e-05	9.18232e-05	0.0548272	0.00388489	5.57937e-05	5.89851e-05	5.21249e-05	9.71656e-05
Lamp5	RCTD	5.45172e-05	0.0530249	0.0108957	0.0462409	0.0153507	0.0692867	0.0452903	0.000715183	0.0228246	8.56847e-05	0.0495746	0.0462775	0.0583975	0.0285026	0.0228751	3.68498e-05	0.0425647	0.0229819	0.0859986	0.0292276	0.00169228	0.01424	5.06477e-05	0.0728652	0.0143757	0.0297783	0.0147963	0.022375	0.0243847	1.94669e-05	0.0125674	0.0376275	0.047481	0.0325729	0.000145213	7.32699e-05	0.0156915	7.39567e-05	4.9815e-05	0.000149299	7.65101e-05	9.18232e-05	0.00617829	0.0315142	0.0613942	0.0178945	0.0420304	0.0165425
Macrophage	RCTD	0.0141332	0.0058982	0.00709733	0.0120409	0.00800156	0.0244481	0.00828904	0.00870304	0.0123952	0.00378157	0.00971412	0.00989245	0.0142947	0.0036874	0.00891851	0.0163115	0.018265	0.0397214	0.00581497	0.00503634	0.00627817	0.0104732	0.00585173	0.00555866	0.00870603	0.0050427	0.0107008	0.00739319	0.00785304	0.0158233	0.0174644	0.0163181	0.00843168	0.0127331	0.011278	0.00645182	0.00548772	0.00387383	0.00522631	0.0150283	0.00834564	0.0186468	0.0125755	0.00339304	0.0147378	0.0262126	0.0101253	0.00751423
Meis2	RCTD	0.001628	0.106509	5.36348e-05	0.562301	0.62279	0.244072	0.0429987	0.030199	0.0333427	0.135454	0.24095	0.0319414	0.0352238	0.00422982	0.0607411	3.68498e-05	0.0516916	0.11794	0.261239	0.0182125	0.00605578	0.00170436	5.06477e-05	0.409494	0.0764742	0.0618355	5.78866e-05	0.000124554	0.0720432	1.94669e-05	0.0642714	0.0998195	0.293996	0.0167564	5.79821e-05	0.000949239	0.607551	0.00119598	0.00648793	0.000149299	7.65101e-05	0.00451016	0.0836768	0.0639311	5.57937e-05	0.0357207	0.325285	9.71656e-05
NP	RCTD	5.45172e-05	0.0940429	5.36348e-05	0.00453163	0.0257025	0.0213567	0.0753571	0.000115125	0.000138347	0.0454917	0.0258967	8.07685e-05	0.0935008	0.0134508	0.0464206	4.12014e-05	8.4329e-05	0.0168447	0.0392062	0.0774358	0.0799886	0.0477445	5.06477e-05	0.0593825	0.0103971	0.00011801	5.78866e-05	0.000124554	5.68723e-05	1.94669e-05	0.00369358	0.0448218	5.67841e-05	0.000122235	0.0319051	7.32699e-05	0.0244868	7.39567e-05	0.00859814	0.00291075	7.65101e-05	9.18232e-05	0.0069057	0.0195774	5.57937e-05	0.0284313	0.0408224	9.71656e-05
Oligo	RCTD	0.237556	0.0190542	0.0124491	0.0560954	0.0477823	0.0540821	0.0612592	0.0150916	0.0762014	0.0220917	0.0356074	0.081389	0.117319	0.0968158	0.0554468	0.300496	0.0721914	0.110627	0.0561522	0.0259457	0.0157938	0.0498858	0.0180093	0.109954	0.18046	0.194228	0.0177961	0.0886973	0.0556098	0.795533	0.0424218	0.0599537	0.0585183	0.109368	0.194885	0.0274802	0.0857861	0.0371423	0.0533553	0.0111143	0.0364388	0.366496	0.49238	0.0231018	0.0232069	0.254418	0.0794989	0.00834287
Peri	RCTD	0.00207786	0.010807	0.00441222	0.00200045	0.00175872	0.0214196	0.00699645	0.00147839	0.0256871	7.41905e-05	0.0128434	0.002212	0.00723236	0.0155722	0.00718141	0.00255929	0.000382723	0.0284649	0.00644765	0.00369043	0.0012503	0.00187188	5.06477e-05	0.00390117	0.00119019	0.00660345	5.78866e-05	0.00515	0.00783231	0.00289246	0.00372951	0.00593827	0.0291288	0.00458543	5.79821e-05	0.00765289	0.0035734	0.000635883	0.0054224	0.000149299	7.65101e-05	0.00198472	3.9675e-05	0.000941309	0.00253202	0.0166	0.0114519	0.00332145
Pvalb	RCTD	0.537414	0.30528	0.034375	0.0913648	0.0415031	0.138107	0.00809071	0.0230211	0.081869	0.12909	0.210295	0.127317	0.104483	0.143878	0.0951455	3.68498e-05	0.0793762	0.0844696	0.0441609	0.0192279	0.162814	0.0632387	0.0389292	0.048027	0.12437	0.107157	0.0153541	0.0155882	0.0780463	0.0175336	0.101772	0.0882143	0.152181	0.0285564	0.492341	0.124258	0.0425414	0.0633648	0.0490334	0.0716504	0.149932	0.0296673	0.0667894	0.0487268	0.0218094	0.206321	0.0207597	9.71656e-05
Serpinf1	RCTD	5.45172e-05	7.41657e-05	5.36348e-05	3.37368e-05	2.30836e-05	0.0675643	5.22321e-05	5.58516e-05	0.0188833	7.41905e-05	7.47151e-05	8.07685e-05	8.14353e-05	0.00012007	0.000115787	3.68498e-05	8.4329e-05	0.0475155	7.69407e-05	0.0145531	7.62723e-05	8.03008e-05	0.0119301	5.19331e-05	8.27344e-05	0.00011801	5.78866e-05	0.0139119	5.68723e-05	1.94669e-05	7.57664e-05	0.000117868	5.11039e-05	0.00260576	5.79821e-05	7.32699e-05	3.35256e-05	7.39567e-05	0.00812741	0.0213104	0.00875531	9.18232e-05	3.9675e-05	5.32348e-05	0.015501	5.89851e-05	5.21249e-05	9.71656e-05
SMC	RCTD	0.00467191	0.0118337	0.00076946	0.000541189	2.30836e-05	0.00328969	5.22321e-05	0.000330307	0.0267489	0.000310222	7.47151e-05	8.07685e-05	0.000991951	0.00371514	0.00214047	0.000446038	0.00783233	0.00998893	7.69407e-05	0.000893318	0.000507638	8.03008e-05	0.00154026	5.19331e-05	0.00212827	0.00268255	5.78866e-05	0.000140362	0.00336618	1.94669e-05	0.00186788	0.000117868	5.11039e-05	0.00258772	0.00186203	7.32699e-05	3.35256e-05	0.00104208	4.9815e-05	0.000149299	0.00072691	9.18232e-05	3.9675e-05	0.00166687	0.000401212	0.0025245	5.21249e-05	0.00373731
Sncg	RCTD	0.00288435	7.41657e-05	0.0124574	3.37368e-05	2.30836e-05	7.4719e-05	0.0144543	0.0126182	0.000138347	0.00309921	0.0165041	8.07685e-05	0.00493752	0.00012007	0.0045379	0.00270716	0.000580622	0.011711	7.69407e-05	0.0218983	7.62723e-05	0.00380146	5.06477e-05	5.19331e-05	0.00598267	0.00011801	0.0247248	0.08315	0.000726881	1.94669e-05	0.0121007	0.000117868	0.0386233	7.77604e-05	0.02849	7.32699e-05	0.000517845	7.39567e-05	4.9815e-05	0.028207	0.00070617	9.18232e-05	0.030637	5.32348e-05	5.57937e-05	5.89851e-05	0.0326686	0.0192394
Sst	RCTD	5.45172e-05	0.00284484	0.0062423	3.37368e-05	0.00158731	0.00428568	0.391858	0.0240525	0.000138347	0.0178292	0.000689043	0.00523482	0.224298	0.0120533	0.0732856	0.0109259	0.0322544	0.0147266	0.101358	0.120904	0.00133859	0.170208	0.0760906	0.0174263	0.0161902	0.0475719	0.00682478	0.00230838	0.0111393	0.00999865	0.0136076	0.121326	5.11039e-05	0.0213849	5.79821e-05	0.00492604	0.00114368	0.0112104	0.00881756	0.0127781	0.0187251	9.18232e-05	0.00420808	0.00652173	0.00427154	5.89851e-05	0.0101839	0.0158604
Vip	RCTD	0.00488712	0.0176456	5.36348e-05	3.37368e-05	2.30836e-05	0.00225752	9.21402e-05	5.58516e-05	0.000138347	0.067329	7.47151e-05	8.07685e-05	0.014738	0.00012007	0.015601	3.68498e-05	8.4329e-05	0.000114994	7.69407e-05	4.88929e-05	7.62723e-05	8.03008e-05	5.06477e-05	5.19331e-05	8.27344e-05	0.00011801	0.0150112	0.000124554	5.68723e-05	0.00526988	7.57664e-05	0.0323895	5.11039e-05	7.77604e-05	5.79821e-05	0.0116577	3.35256e-05	7.39567e-05	0.000152634	0.00268079	7.65101e-05	9.18232e-05	3.9675e-05	5.32348e-05	5.57937e-05	0.0175878	5.21249e-05	0.000590057
VLMC	RCTD	5.45172e-05	0.019771	0.00283768	0.00137541	2.30836e-05	0.0481425	5.22321e-05	0.00797396	0.0646444	7.41905e-05	0.00501145	0.00364402	0.00224396	0.0103901	0.000115787	0.000294104	0.00106065	0.0733299	0.0173577	4.88929e-05	0.00099204	0.000167249	0.0030581	0.00345548	8.27344e-05	0.00360532	0.00549997	0.00139925	5.68723e-05	0.00543162	0.00124162	0.000117868	0.000263971	7.77604e-05	0.00316165	7.32699e-05	3.35256e-05	0.00120469	0.000581876	0.0101974	7.65101e-05	0.0167534	0.00420551	0.00433405	5.57937e-05	5.89851e-05	0.0218916	0.011919
Astro	SpaOTsc	0.0148868	0.012618	0.00990121	0.0109983	0.0113364	0.0165058	0.0105807	0.0107079	0.0172711	0.00888673	0.0143631	0.0109665	0.0113106	0.0143113	0.0106157	0.0162885	0.0112257	0.0187961	0.0136217	0.00914643	0.0102643	0.0104166	0.00943586	0.0122765	0.0136543	0.0121026	0.0114394	0.0135728	0.0106722	0.0275976	0.0106698	0.0098359	0.0194169	0.0103761	0.0217693	0.00949348	0.0114826	0.00981111	0.00982699	0.0156716	0.00921722	0.0179523	0.0183649	0.00977421	0.00969356	0.0160933	0.0146311	0.0123804
CR	SpaOTsc	0.000385537	0.000314022	0.000286351	0.000293977	0.000306436	0.00035701	0.000301841	0.000294559	0.000382264	0.000270971	0.000362251	0.000309817	0.000304812	0.000325696	0.000294091	0.000440795	0.000304339	0.00038217	0.000343888	0.000273194	0.000294539	0.000292264	0.000280856	0.000345082	0.000362144	0.000332273	0.000323199	0.000343224	0.000304	0.000540119	0.000303998	0.000291477	0.000459416	0.000301527	0.000533612	0.000282158	0.000303313	0.000275058	0.000281855	0.000380014	0.000297862	0.000398229	0.000428386	0.000288398	0.000284406	0.000394968	0.000358708	0.000343546
Endo	SpaOTsc	0.00344572	0.00295449	0.00227534	0.002558	0.00249826	0.00371393	0.00235941	0.00231204	0.00427889	0.00202791	0.00315209	0.00272344	0.00257148	0.00334162	0.00244924	0.00427005	0.00270921	0.00506572	0.00288461	0.00206004	0.00220497	0.00233589	0.00222279	0.00298939	0.00316382	0.00303195	0.00267711	0.00312904	0.00275222	0.00726171	0.00253883	0.00245294	0.004325	0.00258965	0.0057308	0.00227942	0.00252363	0.00228057	0.00223331	0.00325795	0.00232074	0.00445899	0.00494995	0.00229592	0.00243773	0.00384165	0.00329648	0.00312944
L2/3 IT	SpaOTsc	0.0663786	0.0708126	0.0795032	0.0729997	0.0739714	0.0693439	0.0726594	0.0778938	0.0712582	0.0752023	0.0701905	0.0756746	0.0718398	0.072544	0.0749406	0.0703131	0.0746494	0.0700444	0.0721326	0.0766969	0.0737637	0.0734882	0.0762669	0.0723291	0.0738062	0.0739044	0.079073	0.0729394	0.0758653	0.0651354	0.0755955	0.0736964	0.0689571	0.0756989	0.0632476	0.0753493	0.0739652	0.0762566	0.0757259	0.0742443	0.0746409	0.0718667	0.0690685	0.0777541	0.0791444	0.0692939	0.0720035	0.0774198
L4	SpaOTsc	0.0898942	0.095735	0.105547	0.0963863	0.0953499	0.0931541	0.0943962	0.10459	0.0978731	0.0959593	0.0969698	0.097316	0.0936456	0.0986578	0.0971085	0.098318	0.0971343	0.0948996	0.0952426	0.0978421	0.102736	0.0974604	0.10453	0.0956296	0.098419	0.0982526	0.103286	0.0990746	0.0987919	0.0925002	0.0978725	0.0955977	0.0985798	0.0991561	0.0914605	0.101659	0.0953658	0.100541	0.0992982	0.103478	0.100756	0.0987056	0.0943541	0.103307	0.104966	0.0939325	0.0971646	0.104082
L5 IT	SpaOTsc	0.0639034	0.0661116	0.069809	0.0663866	0.0651924	0.0634841	0.0667899	0.0696631	0.0661318	0.0673699	0.064933	0.0671729	0.0657711	0.0674056	0.0675455	0.0659336	0.0670986	0.0636197	0.0654712	0.0681937	0.0694183	0.0685092	0.0707453	0.0651733	0.0660227	0.0662597	0.0681044	0.0670811	0.0677454	0.0609337	0.0673611	0.0668333	0.0621946	0.0686519	0.0604146	0.0696487	0.0654205	0.0703792	0.0697142	0.0669483	0.0696179	0.0657989	0.0637665	0.0692761	0.069769	0.0642083	0.065127	0.0679886
L5 PT	SpaOTsc	0.0405563	0.0418631	0.042687	0.0421508	0.041915	0.0403717	0.0428239	0.0428645	0.0403187	0.0438794	0.040444	0.0432122	0.0421616	0.0412694	0.0428369	0.0394965	0.043084	0.0394563	0.041463	0.0435185	0.0426325	0.0429223	0.0431248	0.0415109	0.0417732	0.042109	0.0420224	0.0412932	0.0434477	0.0371777	0.043526	0.0430336	0.0376249	0.0425883	0.0372494	0.0430387	0.042019	0.0438009	0.0435824	0.0402199	0.0425008	0.0404809	0.0397541	0.0432509	0.0431286	0.0400288	0.0410501	0.0415937
L6 CT	SpaOTsc	0.0670588	0.069427	0.0731717	0.0715151	0.0713443	0.0676279	0.0710325	0.0720548	0.0703579	0.0733366	0.069364	0.0733101	0.0699747	0.0697838	0.0721272	0.0734676	0.0734635	0.0685964	0.069667	0.0719029	0.0722103	0.0723732	0.0723861	0.0704389	0.0713399	0.0719338	0.0723819	0.0720617	0.0738462	0.0656036	0.0734992	0.0716911	0.0663769	0.0744216	0.064233	0.0751226	0.0713171	0.0750178	0.0762537	0.0702126	0.0746273	0.0705349	0.0677411	0.0731768	0.0729533	0.0690123	0.0702064	0.0727404
L6 IT	SpaOTsc	0.130334	0.136833	0.147927	0.140811	0.142163	0.132903	0.140399	0.146245	0.138145	0.144396	0.135079	0.144515	0.138447	0.139565	0.142947	0.138981	0.142924	0.134782	0.138192	0.145633	0.142123	0.14463	0.145022	0.139023	0.140088	0.141346	0.147026	0.142541	0.144474	0.126007	0.143403	0.141655	0.131167	0.147941	0.121753	0.147998	0.141574	0.148954	0.14883	0.140758	0.146665	0.138441	0.133409	0.146008	0.147369	0.134043	0.138192	0.145519
L6b	SpaOTsc	0.0263626	0.0273046	0.027375	0.0273935	0.0274843	0.0261551	0.0276542	0.0272546	0.0267833	0.0284031	0.0267862	0.0275454	0.0274254	0.0266148	0.0279799	0.0280397	0.0278313	0.0261718	0.0271215	0.0280136	0.0280109	0.028269	0.0273665	0.0269733	0.0267654	0.0272252	0.0267708	0.0272364	0.027922	0.0247702	0.0277627	0.0278282	0.0250594	0.0283162	0.0241815	0.0280524	0.0274486	0.0282905	0.0287178	0.0259569	0.0277635	0.0263266	0.026144	0.0276661	0.0273567	0.0263379	0.0267672	0.0269844
Lamp5	SpaOTsc	0.0812593	0.0812488	0.0765846	0.0819902	0.0820318	0.0836567	0.0812311	0.0773402	0.0791455	0.0805726	0.0814282	0.0789837	0.0821262	0.0800623	0.0804533	0.0785957	0.0799487	0.0802319	0.0817929	0.0794962	0.0788264	0.0786239	0.0772411	0.0812419	0.0791479	0.0801281	0.0773627	0.0788069	0.0794642	0.0789588	0.0790751	0.0813538	0.0820236	0.0782611	0.0823608	0.0770841	0.0828399	0.0765063	0.077579	0.0772831	0.0776457	0.0773906	0.0813397	0.0771405	0.0773901	0.081007	0.0809635	0.0767676
Macrophage	SpaOTsc	0.00162763	0.00117791	0.00102378	0.0011402	0.0011316	0.00163347	0.00103452	0.00103012	0.00176384	0.000877568	0.00149148	0.00118755	0.00115767	0.00128736	0.00103152	0.00216801	0.00119081	0.00216703	0.00123955	0.000899849	0.00101786	0.00103656	0.000960276	0.00126045	0.00143161	0.00127867	0.00121204	0.00134685	0.0011226	0.00406587	0.00120056	0.00105118	0.00237709	0.00117374	0.00283888	0.000963024	0.00110772	0.000948217	0.000972175	0.00160271	0.00104029	0.00205662	0.00239188	0.000978419	0.00107808	0.00181276	0.00142046	0.00134466
Meis2	SpaOTsc	0.00237733	0.00212256	0.00197419	0.00234754	0.00242671	0.00245975	0.00200219	0.00199481	0.00239976	0.00193292	0.00262762	0.00209766	0.00203782	0.00212525	0.00200865	0.0026926	0.00208449	0.00257018	0.00233616	0.00185918	0.00197434	0.00196953	0.00191251	0.0025784	0.00242305	0.00223184	0.00217249	0.00222413	0.00207367	0.00317736	0.0021005	0.00200917	0.00356036	0.00207405	0.00324927	0.00189643	0.00243198	0.00186759	0.0018619	0.00246669	0.00196033	0.00249825	0.00282698	0.00203774	0.00193503	0.00248099	0.00258364	0.00227481
NP	SpaOTsc	0.0251471	0.0242819	0.023772	0.0239769	0.0241734	0.0238073	0.0243935	0.0241261	0.0243429	0.0242328	0.0247805	0.0243235	0.0244092	0.0244223	0.0242428	0.0260936	0.0242005	0.02423	0.0242615	0.0238081	0.0249057	0.0245257	0.0239595	0.0248992	0.0248349	0.0242609	0.0244055	0.024698	0.0243539	0.0258584	0.0243981	0.0242739	0.0254501	0.0245636	0.0264886	0.0240958	0.0240924	0.0242341	0.0243152	0.0248415	0.0242614	0.0249692	0.0249301	0.0243718	0.0239446	0.0250411	0.0249102	0.0248215
Oligo	SpaOTsc	0.00489379	0.00330366	0.0027913	0.00329496	0.00330078	0.00404186	0.0031654	0.00294313	0.00431944	0.0027506	0.00375277	0.00347919	0.00343309	0.00379028	0.00313281	0.00560142	0.00338154	0.00479841	0.00355908	0.00273729	0.00286697	0.0030396	0.00273906	0.00376545	0.00424362	0.00404744	0.00312123	0.00383919	0.00325841	0.01142	0.00321716	0.00304701	0.00496756	0.00336924	0.00633303	0.0027648	0.0034525	0.00285043	0.0029223	0.00385059	0.00285675	0.00585355	0.00647978	0.00284786	0.00285253	0.0050564	0.00389606	0.0032594
Peri	SpaOTsc	0.00113623	0.000913206	0.000724166	0.00076892	0.00076845	0.00117569	0.000754155	0.000736946	0.0014291	0.000623965	0.00107593	0.000845007	0.000811307	0.00103645	0.000761072	0.001451	0.000829923	0.0014597	0.000902497	0.000644712	0.000720856	0.000745446	0.000698098	0.000958329	0.00105803	0.000962224	0.000883173	0.000986943	0.000838958	0.00253814	0.000810146	0.000748212	0.00165236	0.000833355	0.00207211	0.00071566	0.000799311	0.000686136	0.000707518	0.00111374	0.000729398	0.0014141	0.00161132	0.000730245	0.000757528	0.0013227	0.00106687	0.0010189
Pvalb	SpaOTsc	0.107434	0.102926	0.0928263	0.0996423	0.0967184	0.101969	0.0990536	0.0939911	0.0963928	0.0982496	0.0989813	0.0961111	0.101119	0.0990377	0.0974669	0.0916533	0.0966822	0.0975834	0.0992723	0.0969936	0.0981232	0.0980014	0.0955077	0.0976935	0.0958425	0.0965047	0.0910667	0.0947914	0.094947	0.0943052	0.0960185	0.0986076	0.0973046	0.093476	0.101797	0.095745	0.0987312	0.0953995	0.0946831	0.0942107	0.0967698	0.0946238	0.0967781	0.0945707	0.0928842	0.0995215	0.0960988	0.091974
SMC	SpaOTsc	0.00238165	0.0020093	0.00164807	0.00174538	0.00174727	0.002388	0.0016743	0.0016937	0.00289993	0.00146172	0.00220958	0.00190882	0.00179474	0.00221502	0.00171628	0.00292774	0.00189829	0.00295238	0.00197965	0.00149857	0.00159086	0.00171038	0.00159374	0.00203361	0.00225055	0.00206738	0.0019076	0.00208626	0.00186971	0.00472447	0.00181297	0.00168223	0.00299168	0.00182301	0.00367352	0.00164596	0.00182331	0.00156119	0.00161843	0.00230636	0.00166506	0.00301076	0.00317786	0.00167161	0.00169501	0.00268509	0.00225718	0.00211826
Serpinf1	SpaOTsc	0.00198732	0.00194339	0.00181851	0.00193216	0.00195366	0.00205279	0.00191239	0.00181209	0.00194878	0.0018769	0.00200378	0.00187531	0.00192233	0.00190162	0.00188415	0.00186908	0.00186844	0.00198031	0.00197356	0.00185654	0.00184201	0.00185216	0.00181738	0.0019584	0.0019037	0.00190158	0.00184267	0.00190612	0.00185279	0.0019743	0.00185481	0.0019039	0.00198337	0.00183308	0.0020566	0.00179934	0.00194666	0.00180537	0.00181173	0.00186731	0.00183322	0.00191722	0.00197751	0.00182238	0.00181542	0.00194318	0.00197634	0.00183741
Sncg	SpaOTsc	0.00983063	0.00980481	0.00885093	0.00974792	0.00984656	0.0100612	0.00972545	0.0089994	0.00929438	0.00961328	0.00959225	0.00923632	0.00975762	0.00931131	0.00943055	0.00867536	0.00928062	0.00951027	0.00965162	0.00951158	0.00912768	0.009278	0.00897968	0.00959374	0.00915118	0.00917921	0.00878765	0.0092659	0.00918359	0.00896858	0.00916097	0.0096417	0.00898006	0.00902787	0.00937697	0.00899244	0.00973958	0.00901322	0.00912074	0.00882388	0.00905576	0.00903151	0.00937126	0.00899962	0.00891515	0.00942183	0.0096324	0.00862226
Sst	SpaOTsc	0.134651	0.129785	0.121126	0.128461	0.128509	0.129455	0.131043	0.123154	0.124187	0.128734	0.127279	0.125895	0.132664	0.125912	0.127528	0.122971	0.125934	0.127249	0.12945	0.127947	0.125578	0.128076	0.124536	0.128954	0.125501	0.126098	0.121654	0.124543	0.125384	0.124337	0.126363	0.129636	0.124462	0.123355	0.130715	0.123487	0.127652	0.123672	0.123105	0.121997	0.125088	0.122985	0.126074	0.123235	0.12146	0.130246	0.126609	0.121007
VLMC	SpaOTsc	0.00270048	0.00239614	0.00183448	0.00209601	0.00212023	0.00309688	0.00200324	0.00194384	0.00346471	0.00170985	0.00251217	0.00216781	0.0021056	0.0025973	0.00198271	0.00317638	0.00214788	0.00380252	0.00243107	0.00174	0.0017835	0.00192618	0.00176776	0.00236855	0.00246627	0.00236205	0.0020645	0.00238942	0.00214678	0.00538061	0.00206714	0.00194333	0.00325931	0.00204212	0.00416385	0.00183514	0.00214713	0.00179824	0.00184313	0.00256037	0.00180668	0.00339819	0.00373417	0.00188342	0.00187749	0.00293511	0.00270778	0.00228745
Vip	SpaOTsc	0.121366	0.114114	0.106543	0.111363	0.11371	0.120586	0.11301	0.106354	0.115612	0.107632	0.120621	0.109142	0.113209	0.112483	0.109518	0.116576	0.110128	0.119651	0.115011	0.107727	0.107984	0.108518	0.106905	0.116005	0.114351	0.11248	0.110416	0.113844	0.107683	0.126764	0.109388	0.111187	0.126827	0.108127	0.1343	0.106052	0.111816	0.104051	0.104995	0.115949	0.10688	0.115887	0.121327	0.106914	0.106293	0.119341	0.117081	0.110486
Sst	Seurat	0	0	0	0	0	0	0.240762	0	0	0.2558	0	0.238457	0.183925	0	0.122816	0	0.234223	0	0	0	0	0	0	0	0.155451	0.134359	0	0	0.248335	0	0.272228	0.220866	0	0	0	0	0	0	0	0	0	0	0	0	0	0	0	0
Pvalb	Seurat	0.155089	0	0	0	0	0	0	0	0	0	0	0	0	0	0	0	0	0	0	0	0	0	0	0	0	0	0	0	0	0	0	0	0	0	0	0	0	0	0	0	0	0	0	0	0	0	0	0
Endo	Seurat	0	0	0	0	0	0	0	0	0.151856	0.156196	0	0.271518	0.125235	0.159116	0.194352	0	0.280826	0	0	0	0	0	0	0	0.227035	0.245889	0	0	0.292546	0	0.271593	0.126669	0	0	0	0	0	0	0	0	0	0	0	0	0	0.151705	0	0
L6 CT	Seurat	0	0	0	0	0	0	0.00686675	0	0	0	0	0.00532636	0	0	0.00640612	0.153628	0.0141018	0	0	0	0	0.079068	0	0	0.00464728	0.0380012	0	0.00781523	0	0	0	0	0	0.143388	0.00607956	0.46935	0	0.278843	0.475862	0	0.421579	0.0284815	0	0	0	0	0	0
L6b	Seurat	0.22847	0	0	0	0	0	0.304345	0	0	0.193287	0	0.254796	0.285068	0.327559	0.269549	0.821253	0.221301	0	0	0.159689	0.145377	0.450314	0	0	0.346381	0.27377	0	0.56985	0.183235	0.0245304	0.18334	0.261693	0.364345	0.633265	0.541284	0.013002	0	0	0.252405	0.0957172	0.151775	0.110853	0.0263403	0	0	0.258387	0	0
L6 IT	Seurat	0.00342815	0	0.228207	0	0	0	0.106223	0.120916	0.0147732	0.0808577	0.00149062	0.0069329	0.0159636	0.0183672	0.0166966	0.00329385	0.00800957	0	0	0.441655	0.0133281	0.426665	0.10987	0	0.00985044	0.00577969	0.154694	0.111864	0.00852255	0.000389558	0.00657407	0.0476088	0.0160306	0.216626	0.0139187	0.0666902	0	0.169113	0.109196	0.101796	0.0726077	0.00410215	0	0.236151	0.186497	0.00442377	0	0.118935
L2/3 IT	Seurat	0	0	0.57486	0	0	0	0	0.461392	0	0.011264	0	0.0099943	0	0	0.0119802	0	0	0	0	0.103934	0	0	0.129048	0	0	0	0.583237	0	0.0450805	0	0.0531132	0	0	0	0	0	0	0.102226	0	0.32777	0	0	0	0.512726	0.574145	0	0	0.526768
CR	Seurat	0	0	0	0	0	0	0	0	0.00264502	0	0	0	0	0.00191886	0	0	0	0	0	0	0	0	0	0	0	0	0	0	0	0	0	0	0	0	0	0	0	0	0	0.00098223	0	0.000638773	0	0	0	0	0	0
L5 PT	Seurat	0.0354904	0	0	0	0	0	0	0	0	0	0	0	0.0387832	0	0	0	0	0	0	0	0	0	0	0	0	0	0	0	0	0	0	0	0	0	0.0446811	0.0242273	0	0.0203441	0.0143432	0	0.141788	0	0	0	0	0	0	0
L4	Seurat	0	0	0.196934	0	0	0	0	0.271244	0.00182442	0	0	0.00133422	0	0	0.00324382	0	0.00273604	0	0	0	0	0.00330279	0.345464	0	0.00177505	0	0.198581	0.0849784	0.002991	0	0.00136856	0	0.00270944	0.00672091	0.00255594	0.100587	0	0.0959707	0	0.163699	0.00953607	0	0	0.171047	0.201153	0	0	0.165747
L5 IT	Seurat	0	0	0	0	0	0	0.0240542	0.146448	0	0.0170009	0	0.0346126	0	0.0436881	0.0272442	0.00884815	0.0235078	0	0	0.111308	0.841295	0.0406495	0.415619	0	0.0262434	0	0.063487	0.0726106	0.0272056	0	0.0314967	0.00906787	0.0474872	0	0.0389214	0.326144	0	0.333504	0.148194	0.0951912	0.202714	0	0	0.0800762	0.0382055	0	0	0.0862595
Oligo	Seurat	0.379747	0.332893	0	0.024575	0.0204719	0.472492	0	0	0.0958443	0	0.37887	0	0	0.0664683	0	0	0	0.378641	0.33168	0	0	0	0	0.118394	0	0.112311	0	0	0	0.971732	0	0	0.160101	0	0.0609039	0	0.0341239	0	0	0	0	0.812124	0.971503	0	0	0.378094	0.436245	0
Meis2	Seurat	0	0	0	0.972448	0.979528	0	0	0	0.00527819	0	0.0540522	0	0	0.00383298	0	0	0	0	0.066128	0	0	0	0	0.765225	0	0	0	0	0	0	0	0	0.0550256	0	0	0	0.965876	0	0	0	0	0.00127683	0	0	0	0	0.0487548	0
Astro	Seurat	0.0391259	0.538685	0	0.0029774	0	0.413094	0	0	0.252578	0	0.492515	0	0.0257825	0.331979	0.026347	0	0.0229373	0.19763	0.534428	0	0	0	0	0.116381	0.0334578	0.0263374	0	0.105041	0.00525226	0	0	0.0160546	0.298634	0	0.0612921	0	0	0	0	0.153091	0	0.0259058	0	0	0	0.0476495	0.373556	0.0676904
Macrophage	Seurat	0.15865	0.0887653	0	0	0	0.114414	0.31775	0	0.14098	0.285594	0.0730721	0.177029	0.325243	0.0470699	0.321365	0.0129771	0.192357	0.118184	0.0677635	0.183414	0	0	0	0	0.19516	0.163553	0	0.04784	0.186832	0.00334781	0.180287	0.318041	0.0556663	0	0.230363	0	0	0	0	0.0617538	0	0.016618	0.00215681	0	0	0.15974	0.141444	0.0345998
VLMC	Seurat	0	0.0396574	0	0	0	0	0	0	0.334221	0	0	0	0	0	0	0	0	0.305545	0	0	0	0	0	0	0	0	0	0	0	0	0	0	0	0	0	0	0	0	0	0	0	0	0	0	0	0	0	0
Astro	Tangram	0.0306573	0.0430116	0.0228909	0.0160811	0.0255157	0.0726055	0.0300314	0.033533	0.0669893	0.00821646	0.0347386	0.0173536	0.0225992	0.0719809	0.0361536	0.00542449	0.0254892	0.0813718	0.0506624	0.0147037	0.0280409	0.0211697	0.0200931	0.0275315	0.0318136	0.0317562	0.0324838	0.0402228	0.0188785	0.00028222	0.0204076	0.0151292	0.00589791	0.0133369	0.000413369	0.0248173	0.0220787	0.0225046	0.020932	0.0633751	0.0126591	0.0455609	0.051533	0.0269937	0.0244202	0.0400272	0.0586512	0.0388685
CR	Tangram	0.000552567	0.00396843	0.000309968	0.000128739	0.000178912	0.000400257	0.000156728	0.000177962	0.000619276	3.75069e-05	0.00063886	0.000200362	7.79612e-05	0.000355244	0.000135957	0.00141002	0.000152632	0.000613014	0.00951131	0.000118434	0.000255894	0.000695669	0.000210573	0.000216552	0.000592319	0.000185072	0.000369475	0.00175063	0.000258351	0.0023233	0.000328737	0.000110745	0.00296534	0.000290153	0.00206423	0.000171085	4.9016e-05	0.000195663	0.000509789	0.000806665	0.000273172	0.000415465	0.000615829	0.000276638	0.000278477	0.000889982	0.000420668	0.000492054
Endo	Tangram	0.00428983	0.0140335	0.00305429	0.00362961	0.00890663	0.0174247	0.00447158	0.00295412	0.0181529	0.00118879	0.00805323	0.00663967	0.00585792	0.0181032	0.00601049	0.00491021	0.00728099	0.0322593	0.00855562	0.00302827	0.00197572	0.00490824	0.00336266	0.0118343	0.00150611	0.00839105	0.00542228	0.0104266	0.0106534	7.77187e-05	0.00343045	0.00663711	0.00921062	0.00618033	0.0189719	0.00642456	0.00254055	0.00499955	0.00496384	0.00857621	0.00477552	0.0068444	0.0165117	0.00437953	0.012369	0.0161946	0.00743989	0.0113201
L2/3 IT	Tangram	0.000187457	4.77417e-05	0.301928	0.011693	0.0765542	5.6474e-05	6.04956e-05	0.133721	0.0421487	0.134036	0.000114946	0.231345	8.89928e-05	7.81882e-05	0.115243	0.000332283	0.13846	0.0572001	0.0218619	0.187173	0.00486467	0.0192137	0.000144562	0.0312632	0.11508	0.10323	0.20969	0.0684883	0.124719	0.000414617	0.185282	0.0426114	0.00038788	0.0774529	0.000379286	0.000139696	0.0647343	0.000265052	0.000127501	0.0537187	0.0204015	0.0362038	0.0322416	0.156118	0.200058	0.000194148	0.0591715	0.0985142
L4	Tangram	0.0211465	0.123337	0.240777	0.104051	0.0538728	0.10608	9.00606e-05	0.296438	0.000363855	0.0588237	0.0824799	0.033164	0.040611	0.181132	0.0640124	0.0295472	0.0777385	0.110569	0.0691072	0.0190056	0.132013	0.0212138	0.272518	0.105552	0.0891821	0.0835743	0.0651903	0.0841769	0.158373	0.00212355	0.0936468	0.028775	0.0783267	0.000122519	0.0203471	0.0899071	0.0197874	0.108492	0.0821062	0.113091	0.0691133	0.0775717	0.000586433	0.210687	0.206102	0.000381385	0.0811109	0.213374
L5 IT	Tangram	0.0651418	0.00010049	0.0148525	0.0346623	4.67231e-05	5.69007e-05	0.182837	0.0415953	0.15084	7.2242e-05	0.000148612	0.0327955	0.0614608	0.0966084	0.0435389	0.000751303	0.0302427	9.44638e-05	8.20829e-05	0.0597626	0.217687	5.51163e-05	0.178425	0.0454196	0.0401597	0.00017601	0.000245022	0.0397777	0.0326464	0.0047811	0.000114809	0.0299604	0.0721755	0.158732	0.010752	0.102758	0.0106411	0.165351	0.05229	0.086754	0.0243446	0.00162169	0.00235896	0.000152376	0.0206439	0.000585801	0.000181113	0.000394299
L5 PT	Tangram	0.0883959	0.0331664	4.79016e-05	4.82495e-05	0.00609177	3.1785e-05	3.69964e-05	0.0275813	0.0168634	4.68389e-05	9.34616e-05	7.8496e-05	0.0910858	6.18723e-05	0.0250232	0.000396911	0.0211998	5.87339e-05	4.77903e-05	0.0208838	5.70172e-05	5.92435e-05	7.18444e-05	9.78286e-05	0.0298385	0.00016645	0.0584898	0.0183632	0.0185956	0.0895034	0.0867316	0.0072571	0.199996	5.78212e-05	0.000678595	5.83316e-05	3.47604e-05	0.041939	8.17837e-05	0.0536188	7.15265e-05	0.000263888	0.0505387	0.0739939	0.0139624	0.100798	0.0051603	0.0283755
L6 CT	Tangram	0.000241586	0.00572592	0.0279533	0.0582778	5.66809e-05	6.24334e-05	5.52451e-05	0.000119007	0.0329475	0.170319	0.000142851	0.157772	0.0166063	0.0135473	0.117639	0.394939	0.0991163	0.000102435	0.0508656	0.000138761	0.0350656	6.1486e-05	0.02119	0.000141026	0.000491242	0.13515	0.035139	0.0246718	0.0938918	0.106433	0.0956623	0.136537	0.00064886	0.0903532	0.00179663	0.136511	5.46462e-05	0.0941315	0.252161	0.0783105	0.198639	0.0912563	0.0610093	0.0170949	0.0215412	0.00030135	0.137149	0.0426909
L6 IT	Tangram	0.0346484	0.022367	0.100946	0.04171	0.140303	0.00461211	0.133738	0.171694	0.136191	0.000165997	0.000317954	0.0345384	0.0114561	0.10878	0.0789178	0.146486	0.0406702	0.0477588	0.0856753	0.160945	0.00391804	0.149941	0.123459	0.0170326	0.099352	0.110737	0.237469	0.199149	0.043757	0.195113	0.0711488	0.0998115	0.00377068	0.206264	0.233878	0.298951	0.17579	0.279562	0.261581	0.111158	0.238035	0.194131	0.113012	0.177261	0.19613	0.00073775	0.0406871	0.191752
L6b	Tangram	0.0275058	0.143524	4.77745e-05	0.0114114	3.04039e-05	0.096941	0.0240075	4.29857e-05	0.0441562	0.00476144	0.200867	0.00931944	0.0172412	0.0233354	0.0214588	0.106793	0.0314633	0.0184197	5.14803e-05	0.00959402	0.0739404	0.0428818	0.0350872	0.00381549	0.00542383	8.24713e-05	7.99282e-05	0.0235194	0.0211627	0.000311135	3.54065e-05	0.0237643	0.000338767	0.0829462	0.0236431	0.0155945	0.00489456	0.0173516	0.0430971	0.000185044	0.0239325	0.00161004	0.0766406	0.00362749	4.76974e-05	0.000312142	6.82146e-05	0.00161162
Lamp5	Tangram	0.0392809	0.119359	0.0884041	0.154873	0.107749	0.114318	0.0364978	0.0533448	0.0707738	0.0151961	0.0789188	0.124888	0.051414	0.0726851	0.0807014	0.075135	0.100383	0.0791162	0.131519	0.0501958	0.0166732	4.35177e-05	0.0203929	0.11018	0.0749397	0.110824	0.000286386	0.0488293	0.0663005	0.081519	0.0331493	0.0889267	0.154836	0.118421	0.0849211	0.0275707	0.123687	0.0364736	0.050177	0.0798596	0.0351516	0.0926399	0.195606	0.0370742	0.110425	0.107534	0.0936891	0.000299273
Macrophage	Tangram	0.00642716	0.00219147	0.00260226	0.00372634	0.00299158	0.00868118	0.00215108	0.00371558	0.0055815	0.00157077	0.00348291	0.00308188	0.00504507	0.000829034	0.00283255	0.0128021	0.00568404	0.0120217	0.00232142	0.00199625	0.00368214	0.00347777	0.00188572	0.00404066	0.00279924	0.0020819	0.00439115	0.00207178	0.00379918	0.0127742	0.00610536	0.00563477	0.00829187	0.00485846	0.00416012	0.00340537	0.00248309	0.00152081	0.00186164	0.00588854	0.00308099	0.00758971	0.00532365	0.000732563	0.00666178	0.00776704	0.00441932	0.00237186
Meis2	Tangram	0.000133014	0.000426996	2.32067e-06	0.0550546	0.0833892	0.00508748	2.67156e-05	9.64111e-05	1.02182e-05	4.58464e-05	0.014697	0.00012374	0.000747052	2.22159e-06	2.54204e-06	2.60995e-05	9.04216e-05	6.14914e-06	0.00237859	0.00202053	2.50819e-06	3.36826e-06	1.59755e-06	0.0152615	4.73365e-05	0.000269338	4.77186e-05	3.19755e-06	5.78486e-06	0.0005043	4.19132e-06	2.88351e-06	0.000155448	0.00262	0.000989109	5.9193e-05	0.0839943	4.51657e-06	3.82439e-05	5.99971e-05	7.03913e-06	0.000362714	0.000638212	7.35339e-06	2.15586e-05	0.0109849	0.00346503	8.76338e-05
NP	Tangram	0.027409	0.045172	2.56049e-05	0.00854387	0.0435919	0.0281492	0.0352832	5.70012e-05	7.17649e-05	0.00832953	0.0715221	0.0102214	0.0433356	3.61191e-05	6.0526e-05	0.000235744	0.0451862	0.0301052	0.0355637	0.045222	0.0702907	0.0544284	3.68695e-05	0.0924055	0.0587767	0.0081748	7.82962e-05	0.0852749	0.0217733	0.000185131	0.0163375	0.0454474	0.000227292	0.0188262	0.000211343	0.0124694	0.0544463	0.00660458	0.0257599	0.034806	0.0157036	0.000189277	0.0278063	0.0208516	0.00770708	0.00012649	0.0256177	7.41953e-05
Oligo	Tangram	0.0258792	0.000312054	0.00173416	0.00336773	0.002162	0.0093257	0.00583468	0.00302108	0.00149668	0.000881677	0.00477684	0.0070116	0.0141872	0.00666737	0.00701906	0.0317888	0.00564121	0.0120503	0.00715872	0.000115535	0.000201035	0.00548446	0.00319582	0.0122174	0.0248517	0.0220134	0.00117553	0.00580863	0.00285212	0.120951	0.00540582	0.00570761	0.00977992	0.00997156	0.0086625	0.000139629	0.00717335	0.00172965	0.00570719	2.06899e-05	0.000953457	0.0316766	0.0529908	8.54075e-06	0.00095087	0.0239222	0.00591864	9.99917e-06
Peri	Tangram	0.00223235	0.00290195	0.0029077	0.000251478	0.000701276	0.00449766	0.000616496	0.000559211	0.00272619	2.03395e-06	0.0034181	0.000871027	0.00496632	0.00613399	0.00298866	0.00492767	0.000753108	0.00720395	0.000561793	0.000820109	0.0010057	0.00126995	0.000766174	0.00249057	0.00182361	0.00241076	0.000853579	0.00113601	0.00243956	0.00425176	0.00288679	0.00225979	0.0126023	0.000604147	0.0032472	0.00328104	0.00104056	0.000392958	0.00129763	4.18178e-05	1.33883e-05	0.00705132	0.00182549	0.000662507	0.000514502	0.00526949	0.00594056	0.00164287
Pvalb	Tangram	0.355067	0.15871	0.0782681	0.173321	0.0387499	0.114555	0.123089	0.000136369	0.116468	0.0938648	0.133864	0.0968541	0.0775112	0.0954697	0.0714212	0.140324	0.130223	0.136591	0.0611449	0.00013495	0.145922	0.0592426	0.0816374	0.073498	0.123811	0.125721	0.0629998	0.0835617	0.076189	0.28111	0.0533931	0.0893766	0.253392	0.0295753	0.358177	0.112844	0.0721357	0.0566502	0.0736522	0.0830074	0.158191	0.153474	0.164121	0.110018	0.0483903	0.0389199	0.0200606	0.0747348
SMC	Tangram	0.00923553	0.0166253	0.00216631	0.00323379	0.00121157	0.00882441	0.00217271	0.00146764	0.03487	0.000831644	0.00591993	2.3489e-05	0.00189693	0.00625332	0.00453484	0.00795189	0.00644387	0.0180396	0.00341662	0.00207935	0.00131512	0.000623799	0.00169159	0.00438442	0.00372127	0.00441288	2.80108e-05	0.00516576	0.0049686	0.00723113	0.00341002	0.00139645	0.00554031	0.00888815	0.0261684	0.00142396	0.00121788	0.00173988	0.00245693	0.00461739	0.00261541	0.00215178	0.00324338	0.00208487	0.00515802	0.00636806	0.00598389	0.00490098
Serpinf1	Tangram	5.5146e-06	2.07286e-06	1.63878e-06	0.004001	7.51124e-06	5.58663e-06	2.21719e-06	2.21966e-06	2.64292e-05	1.3936e-06	1.1129e-05	2.8754e-06	2.15738e-06	4.6023e-06	9.43427e-06	7.69839e-06	2.00069e-06	2.36179e-06	0.0525773	0.0087363	1.2872e-06	1.03451e-06	1.96346e-06	1.34185e-05	8.08249e-06	6.32002e-06	3.59072e-06	6.5543e-06	2.78001e-06	1.02762e-05	0.0179986	2.22198e-06	7.63715e-06	0.049839	1.21285e-05	1.80586e-06	3.13475e-06	1.85555e-06	2.01065e-06	9.28201e-06	3.52288e-06	7.27546e-06	5.87169e-06	1.68026e-06	2.21322e-06	6.77458e-06	2.5624e-05	4.18937e-06
Sncg	Tangram	3.74094e-05	7.3389e-06	1.29089e-05	0.015257	0.00800113	0.0188586	0.0282217	0.00823365	0.00384269	7.13107e-06	2.66239e-05	1.00271e-05	1.42633e-05	1.16459e-05	9.53843e-06	3.90367e-05	0.0281546	0.0197606	1.14428e-05	0.0181274	4.82711e-06	3.82099e-06	1.17413e-05	0.015381	0.00979417	0.0175962	3.33372e-05	0.0435318	1.03121e-05	4.37174e-05	1.32476e-05	1.34698e-05	4.76143e-05	1.26963e-05	4.93618e-05	0.00925607	0.0316403	1.37873e-05	0.00258845	4.01105e-05	0.0139842	3.39121e-05	5.74415e-05	8.50183e-06	8.42415e-06	2.86282e-05	0.0424282	0.038181
Sst	Tangram	0.0581517	0.00908889	0.0430003	0.117889	0.111992	0.0416457	0.247963	0.108652	0.0484065	0.136008	0.131996	0.164241	0.318864	0.151047	0.185558	0.00124086	0.108838	0.131607	0.169249	0.247163	0.066673	0.532434	0.18469	0.210219	0.123604	0.131816	0.117215	0.000223143	0.185242	0.0556555	0.12187	0.173803	0.00115391	0.0673962	0.164786	0.068923	0.094357	0.104408	0.0885556	0.0428368	0.12539	0.0994926	0.0280742	0.0780872	0.0686921	0.464226	0.0778765	0.191208
VLMC	Tangram	0.00368071	0.00855104	0.00229653	0.00283727	0.0012244	0.0170464	0.00271403	0.00611081	0.0293575	0.0017948	0.00476453	0.0047481	0.0022982	0.00995393	0.00186456	0.00166657	0.00148882	0.0314061	0.00638403	0.000923285	0.00164593	0.00146988	0.00181709	0.00657695	0.00158265	0.00301351	0.00134749	0.00310595	0.00246055	0.0114857	0.00295647	0.00170802	0.00586436	0.00129108	0.00444293	0.000993413	0.00339776	0.0016126	0.00148301	0.000682778	1.50226e-05	0.00850678	0.00718587	0.00426647	0.00137022	0.00681912	0.0096422	0.00627114
Vip	Tangram	0.199693	0.24737	0.0657702	0.175951	0.286672	0.330734	0.139942	0.106746	0.177095	0.363798	0.219006	0.0647161	0.212632	0.136923	0.134865	0.0328629	0.0952988	0.173642	0.231292	0.147112	0.194764	0.0813184	0.0493095	0.210428	0.160801	0.0982111	0.166962	0.210735	0.111021	0.0229162	0.179682	0.195127	0.174383	0.0519603	0.0312487	0.0843002	0.223818	0.0540555	0.0285709	0.178535	0.0526462	0.141345	0.108073	0.0756123	0.0545448	0.167604	0.314893	0.0528207
[truncated: 2,648 more columns]

## Sheet: Supplementary Table 5
Gene	p_val	avg_log2FC	pct.1	pct.2	p_val_adj	Region
CES2	0	10.5987	0.652	0	0	Normal
CYP4F3	0	10.5728	0.663	0	0	Normal
C4BPA	0	10.5424	0.65	0	0	Normal
SERPINF2	0	10.528	0.639	0	0	Normal
F2	0	10.5218	0.641	0	0	Normal
ACSM2B	0	10.4361	0.604	0	0	Normal
TTC36	0	10.3214	0.558	0	0	Normal
RBP5	0	10.2753	0.54	0	0	Normal
ACSL1	0	10.2504	0.531	0	0	Normal
QDPR	0	10.2276	0.521	0	0	Normal
CYP2C8	0	10.2251	0.522	0	0	Normal
LECT2	3.50118e-290	10.1491	0.488	0	7.44632e-286	Normal
PLG	0	9.99137	0.887	0	0	Normal
HSD11B1	1.84608e-253	9.97172	0.438	0	3.92623e-249	Normal
CYP4A11	7.23296e-253	9.96562	0.434	0	1.53831e-248	Normal
UGT2B4	0	9.91587	0.837	0	0	Normal
ALDH1A1	0	9.89996	0.818	0	0	Normal
C8A	2.11683e-226	9.82781	0.396	0	4.50207e-222	Normal
GPT2	1.02309e-218	9.78342	0.384	0	2.1759e-214	Normal
ASGR2	4.31912e-211	9.73762	0.372	0	9.1859e-207	Normal
HPR	5.06972e-211	9.73403	0.37	0	1.07823e-206	Normal
ADH1C	6.35861e-210	9.73044	0.37	0	1.35235e-205	Normal
PROC	9.33149e-209	9.72323	0.368	0	1.98462e-204	Normal
C4BPB	2.8938e-205	9.70137	0.363	0	6.15454e-201	Normal
NR1I3	2.8938e-205	9.70137	0.363	0	6.15454e-201	Normal
CPB2	0	9.64904	0.694	0	0	Normal
FTCD	7.28068e-195	9.63373	0.346	0	1.54845e-190	Normal
LRG1	3.91567e-189	9.59473	0.337	0	8.32785e-185	Normal
TMEM220	1.45886e-188	9.59078	0.336	0	3.1027e-184	Normal
SLC27A2	5.43105e-188	9.58681	0.335	0	1.15508e-183	Normal
HGD	1.03515e-185	9.57082	0.331	0	2.20156e-181	Normal
GLYAT	3.83878e-185	9.5668	0.33	0	8.16432e-181	Normal
RGN	2.66145e-182	9.54651	0.326	0	5.66036e-178	Normal
AKR1C4	1.61912e-175	9.49661	0.315	0	3.44355e-171	Normal
UGT2B7	0	9.46091	0.918	0.001	0	Normal
ASL	8.82371e-169	9.44492	0.303	0	1.87663e-164	Normal
C9	0	9.42728	0.599	0	0	Normal
MASP2	1.99278e-160	9.3776	0.29	0	4.23825e-156	Normal
ITIH3	1.89001e-155	9.33565	0.281	0	4.01967e-151	Normal
SLC2A2	0	9.32616	0.56	0	0	Normal
HPN	2.39272e-154	9.32616	0.279	0	5.08884e-150	Normal
EPHX1	0	9.3182	0.82	0.001	0	Normal
CYP2C9	0	9.315	0.821	0.001	0	Normal
ADH1A	0	9.28265	0.543	0	0	Normal
ALAS1	4.0356e-146	9.25291	0.265	0	8.58292e-142	Normal
G6PC	2.63291e-142	9.21741	0.259	0	5.59968e-138	Normal
FBP1	0	9.21398	0.775	0.001	0	Normal
C8G	2.96094e-306	9.21226	0.517	0	6.29733e-302	Normal
ANGPTL4	1.12315e-140	9.20192	0.256	0	2.38872e-136	Normal
KLF9	1.71044e-131	9.11089	0.241	0	3.63776e-127	Normal
PON3	3.90903e-126	9.05452	0.231	0	8.31372e-122	Normal
ARG1	0	9.04298	0.685	0.001	0	Normal
PAH	1.29215e-266	9.04008	0.459	0	2.74815e-262	Normal
ACSM2A	0	8.99737	0.868	0.001	0	Normal
UGT2B10	9.58354e-120	8.98385	0.22	0	2.03823e-115	Normal
ABCB4	1.44368e-116	8.94717	0.215	0	3.07041e-112	Normal
CD302	1.87032e-114	8.92218	0.211	0	3.97779e-110	Normal
A1CF	0	8.92218	0.632	0.001	0	Normal
GJB1	2.11976e-113	8.90953	0.209	0	4.50831e-109	Normal
NR0B2	8.04523e-112	8.89034	0.206	0	1.71106e-107	Normal
ALDH6A1	2.69986e-111	8.88388	0.205	0	5.74206e-107	Normal
RAMP1	4.23382e-107	8.83117	0.198	0	9.00449e-103	Normal
ITIH1	0	8.80066	0.772	0.001	0	Normal
PGLYRP2	1.91285e-103	8.78342	0.191	0	4.06825e-99	Normal
SERPINA6	3.49839e-217	8.77995	0.383	0	7.44038e-213	Normal
SDS	0	8.75068	0.556	0.001	0	Normal
SPP2	7.64275e-101	8.74832	0.187	0	1.62546e-96	Normal
AKR1C1	0	8.74119	0.56	0.001	0	Normal
HAAO	8.3514e-100	8.73403	0.185	0	1.77618e-95	Normal
LIPC	9.10043e-99	8.71961	0.183	0	1.93548e-94	Normal
F12	6.65277e-205	8.70503	0.364	0	1.41491e-200	Normal
SAA4	0	8.66945	0.865	0.002	0	Normal
CPS1	0	8.64522	0.873	0.002	0	Normal
MIR122HG	1.43757e-92	8.62988	0.172	0	3.05743e-88	Normal
LINC01485	5.01812e-91	8.60654	0.169	0	1.06725e-86	Normal
PON1	0	8.59394	0.84	0.002	0	Normal
LCAT	7.66149e-83	8.4753	0.154	0	1.62945e-78	Normal
AOX1	7.66149e-83	8.4753	0.154	0	1.62945e-78	Normal
AADAC	0	8.41926	0.747	0.002	0	Normal
CRP	2.7607e-79	8.4139	0.148	0	5.87146e-75	Normal
ITIH2	2.7607e-79	8.4139	0.148	0	5.87146e-75	Normal
SULT2A1	0	8.41031	0.738	0.002	0	Normal
AFM	1.96358e-159	8.38219	0.289	0	4.17614e-155	Normal
ENO3	3.00779e-76	8.35911	0.142	0	6.39697e-72	Normal
SDC2	4.31416e-246	8.35911	0.429	0.001	9.17536e-242	Normal
LEAP2	0	8.35755	0.829	0.002	0	Normal
BAAT	0	8.31729	0.925	0.003	0	Normal
APOM	0	8.25147	0.914	0.003	0	Normal
ACADM	3.32247e-70	8.24285	0.131	0	7.06623e-66	Normal
ATF5	3.86247e-301	8.19933	0.512	0.001	8.21469e-297	Normal
SLC25A4	5.87536e-136	8.16513	0.25	0	1.24957e-131	Normal
CFH	0	8.09421	0.83	0.003	0	Normal
CYP2A6	3.17838e-60	8.0255	0.113	0	6.75979e-56	Normal
GLUD1	2.71561e-118	7.9778	0.219	0	5.77556e-114	Normal
TFR2	9.54639e-58	7.96562	0.108	0	2.03033e-53	Normal
OAT	2.67589e-179	7.95335	0.324	0.001	5.69108e-175	Normal
PLA2G2A	0	7.94593	0.532	0.002	0	Normal
CFHR3	1.79561e-244	7.93473	0.426	0.001	3.81891e-240	Normal
BNIP3	1.60621e-241	7.92533	0.424	0.001	3.41608e-237	Normal
SLC25A47	9.05648e-56	7.91587	0.105	0	1.92613e-51	Normal
HRG	0	7.86672	0.958	0.004	0	Normal
GSTA2	1.10052e-164	7.84231	0.3	0.001	2.34058e-160	Normal
C8B	2.54889e-52	7.82445	0.098	0	5.42098e-48	Normal
CAT	1.72816e-287	7.82445	0.494	0.002	3.67544e-283	Normal
ECI2	7.90734e-52	7.8109	0.097	0	1.68173e-47	Normal
CADM1	2.27597e-98	7.72684	0.184	0	4.84053e-94	Normal
GOT2	6.95725e-49	7.72684	0.092	0	1.47967e-44	Normal
C5	6.63376e-48	7.69769	0.09	0	1.41087e-43	Normal
SERPINC1	0	7.69769	0.974	0.006	0	Normal
ACAA1	0	7.69622	0.881	0.004	0	Normal
HAO1	2.04654e-47	7.68289	0.089	0	4.35258e-43	Normal
HSD17B6	0	7.62325	0.972	0.006	0	Normal
AKR7A3	1.84253e-45	7.62214	0.085	0	3.91869e-41	Normal
PPP2R5A	1.64286e-43	7.55871	0.081	0	3.49404e-39	Normal
SORD	0	7.55262	0.655	0.003	0	Normal
ZBTB44	1.45087e-41	7.49237	0.078	0	3.0857e-37	Normal
FMO5	4.44109e-41	7.4753	0.077	0	9.44532e-37	Normal
CES1	0	7.41949	0.974	0.007	0	Normal
FMO3	1.10007e-37	7.34977	0.07	0	2.33963e-33	Normal
METTL7A	0	7.33722	0.846	0.005	0	Normal
LINC00844	3.21495e-235	7.3182	0.414	0.002	6.83756e-231	Normal
APOA5	0	7.2509	0.942	0.008	0	Normal
SMCO4	8.7256e-35	7.23273	0.065	0	1.85576e-30	Normal
APOB	0	7.22621	0.982	0.01	0	Normal
SDC1	8.58028e-68	7.21226	0.129	0	1.82485e-63	Normal
CFB	2.64955e-34	7.21226	0.064	0	5.63507e-30	Normal
CP	0	7.2103	0.977	0.009	0	Normal
ASGR1	0	7.18829	0.991	0.011	0	Normal
PCK2	7.39385e-33	7.14907	0.061	0	1.57252e-28	Normal
ST6GAL1	2.0533e-31	7.08298	0.058	0	4.36695e-27	Normal
PEMT	6.21131e-31	7.06026	0.057	0	1.32102e-26	Normal
UGT3A1	1.87796e-30	7.03718	0.056	0	3.99404e-26	Normal
TNFSF10	1.35263e-118	7.00184	0.223	0.001	2.87678e-114	Normal
TAT	0	6.99859	0.978	0.009	0	Normal
GADD45G	0	6.95986	0.799	0.007	0	Normal
CYP27A1	0	6.93189	0.58	0.004	0	Normal
GPS2	1.41915e-27	6.89034	0.051	0	3.01825e-23	Normal
SLC27A5	0	6.88799	0.568	0.004	0	Normal
C3	0	6.87616	0.994	0.018	0	Normal
IGFBP1	0	6.84631	0.985	0.017	0	Normal
GPX3	3.87525e-26	6.8109	0.048	0	8.24188e-22	Normal
PROSER2	1.16586e-25	6.78342	0.047	0	2.47954e-21	Normal
SERPINA7	3.50582e-25	6.75541	0.046	0	7.45619e-21	Normal
PAPSS1	3.16586e-24	6.69769	0.044	0	6.73315e-20	Normal
ANGPTL3	0	6.69263	0.993	0.015	0	Normal
CIDEB	2.85387e-23	6.63757	0.043	0	6.06961e-19	Normal
C9orf3	1.38111e-43	6.59078	0.083	0	2.93735e-39	Normal
TF	0	6.57514	0.999	0.038	0	Normal
MAT1A	0	6.55838	0.994	0.021	0	Normal
CFHR1	0	6.55497	0.963	0.011	0	Normal
KNG1	0	6.54765	0.994	0.021	0	Normal
CA2	3.9911e-42	6.54241	0.08	0	8.48827e-38	Normal
AC003681.1	7.7001e-22	6.54241	0.04	0	1.63766e-17	Normal
AGT	0	6.52659	0.977	0.01	0	Normal
TDO2	0	6.51817	0.98	0.013	0	Normal
SUN2	3.27942e-39	6.44053	0.075	0	6.97467e-35	Normal
HMGCS2	0	6.43947	0.976	0.014	0	Normal
GRHPR	0	6.42283	0.791	0.009	0	Normal
MTCH2	2.66733e-249	6.41688	0.447	0.005	5.67287e-245	Normal
AKR1C2	6.19825e-20	6.40491	0.036	0	1.31824e-15	Normal
FGL1	0	6.39097	0.969	0.017	0	Normal
LINC01702	1.85498e-19	6.36838	0.035	0	3.94517e-15	Normal
LAMP2	2.24366e-152	6.36375	0.287	0.003	4.77183e-148	Normal
PLPP3	8.66305e-37	6.34977	0.07	0	1.84246e-32	Normal
ADH4	0	6.33919	0.922	0.014	0	Normal
NTHL1	4.61803e-210	6.32745	0.385	0.004	9.82164e-206	Normal
CYP3A4	0	6.30939	0.984	0.02	0	Normal
AGXT	0	6.27742	0.998	0.045	0	Normal
APOA4	6.38367e-125	6.27281	0.24	0.003	1.35768e-120	Normal
CYP3A5	0	6.26117	0.845	0.012	0	Normal
CDO1	4.96327e-18	6.25291	0.032	0	1.05559e-13	Normal
APCS	0	6.24434	0.996	0.026	0	Normal
C2	5.86503e-136	6.21741	0.259	0.003	1.24737e-131	Normal
CD5L	1.4837e-17	6.21226	0.031	0	3.15553e-13	Normal
ANG	0	6.20265	0.997	0.035	0	Normal
PXMP2	1.97708e-98	6.19151	0.191	0.002	4.20486e-94	Normal
PRAP1	0	6.1814	0.809	0.011	0	Normal
AHSG	0	6.15916	0.999	0.056	0	Normal
CFI	1.32499e-16	6.12738	0.03	0	2.81799e-12	Normal
HAMP	0	6.09141	0.599	0.012	0	Normal
TMX4	4.92473e-123	6.08861	0.237	0.003	1.04739e-118	Normal
SDC4	2.04067e-124	6.08298	0.236	0.002	4.3401e-120	Normal
BHMT	3.95843e-16	6.08298	0.029	0	8.4188e-12	Normal
FGGY	4.85257e-30	6.06026	0.057	0	1.03204e-25	Normal
HPX	0	6.06	0.995	0.037	0	Normal
UBL3	1.46622e-29	6.03718	0.056	0	3.11835e-25	Normal
CYP2E1	0	6.02499	1	0.069	0	Normal
GC	0	6.02404	0.998	0.05	0	Normal
A1BG	0	6.02022	0.995	0.03	0	Normal
KHK	9.42281e-147	6.00898	0.28	0.004	2.00404e-142	Normal
SHD	1.0547e-14	5.94096	0.026	0	2.24315e-10	Normal
LATS2	1.0547e-14	5.94096	0.026	0	2.24315e-10	Normal
SEC63	1.0547e-14	5.94096	0.026	0	2.24315e-10	Normal
FUOM	1.97282e-80	5.92428	0.158	0.002	4.19579e-76	Normal
FGA	0	5.90093	0.999	0.06	0	Normal
TMEM37	3.14976e-14	5.89034	0.025	0	6.6989e-10	Normal
RCL1	3.14976e-14	5.89034	0.025	0	6.6989e-10	Normal
C6	3.14976e-14	5.89034	0.025	0	6.6989e-10	Normal
HPD	0	5.86746	0.998	0.035	0	Normal
FXYD1	0	5.86259	0.987	0.019	0	Normal
ADH1B	0	5.85257	0.999	0.04	0	Normal
CCL14	9.40644e-14	5.83787	0.024	0	2.00056e-09	Normal
CLEC4M	9.40644e-14	5.83787	0.024	0	2.00056e-09	Normal
EPB41L4B	9.40644e-14	5.83787	0.024	0	2.00056e-09	Normal
PGM1	2.80929e-13	5.78342	0.023	0	5.97481e-09	Normal
FCN2	8.31102e-129	5.75798	0.251	0.004	1.76759e-124	Normal
SERPINA5	2.71572e-24	5.75541	0.046	0	5.77579e-20	Normal
PTGR1	0	5.75418	0.541	0.009	0	Normal
MYCBP2	9.9545e-47	5.74119	0.093	0.001	2.11712e-42	Normal
APOF	8.39106e-13	5.72684	0.022	0	1.78461e-08	Normal
ORM2	0	5.72413	0.999	0.054	0	Normal
APOC2	0	5.72307	0.995	0.053	0	Normal
FGB	0	5.7188	1	0.086	0	Normal
AZGP1	0	5.71053	0.996	0.052	0	Normal
ETFA	1.1757e-103	5.70747	0.204	0.003	2.50047e-99	Normal
IQGAP2	1.06534e-56	5.70357	0.113	0.002	2.26577e-52	Normal
GAMT	0	5.70096	0.803	0.015	0	Normal
HEXB	4.57446e-79	5.69348	0.157	0.003	9.72896e-75	Normal
C11orf54	2.50675e-12	5.66794	0.021	0	5.33136e-08	Normal
CLEC4G	8.73933e-122	5.66247	0.239	0.004	1.85868e-117	Normal
AR	7.49049e-12	5.60654	0.02	0	1.59308e-07	Normal
CYP2D6	7.49049e-12	5.60654	0.02	0	1.59308e-07	Normal
BCHE	1.50734e-258	5.56785	0.472	0.01	3.20582e-254	Normal
TST	4.24238e-31	5.56411	0.061	0.001	9.02269e-27	Normal
SERPINF1	0	5.56313	0.889	0.019	0	Normal
GNMT	2.23897e-11	5.54241	0.019	0	4.76184e-07	Normal
SHBG	2.23897e-11	5.54241	0.019	0	4.76184e-07	Normal
GOT1	2.23897e-11	5.54241	0.019	0	4.76184e-07	Normal
CFHR4	2.23897e-11	5.54241	0.019	0	4.76184e-07	Normal
FGG	0	5.53589	0.999	0.096	0	Normal
HP	0	5.50852	1	0.2	0	Normal
PCK1	0	5.50252	0.992	0.034	0	Normal
APOA1	0	5.49994	1	0.331	0	Normal
RBP4	0	5.49161	1	0.208	0	Normal
RRAGA	2.49476e-48	5.48897	0.097	0.002	5.30586e-44	Normal
APOH	0	5.48818	1	0.106	0	Normal
GATM	0	5.48414	0.979	0.027	0	Normal
RAMP3	6.69523e-11	5.4753	0.019	0	1.42394e-06	Normal
N4BP2L1	6.69523e-11	5.4753	0.019	0	1.42394e-06	Normal
CLEC1B	2.54022e-133	5.45554	0.263	0.006	5.40254e-129	Normal
VTN	0	5.44718	1	0.11	0	Normal
USO1	1.62745e-84	5.44444	0.17	0.003	3.46125e-80	Normal
TCEA3	0	5.4145	0.558	0.013	0	Normal
MT1H	0	5.39442	0.994	0.058	0	Normal
AMBP	0	5.37362	1	0.161	0	Normal
ECHDC2	1.92658e-261	5.35876	0.481	0.011	4.09745e-257	Normal
POLR2C	1.24579e-68	5.33091	0.14	0.003	2.64954e-64	Normal
SLCO1B1	5.99683e-10	5.33091	0.017	0	1.27541e-05	Normal
UGT2B15	2.7567e-43	5.31564	0.086	0.001	5.86296e-39	Normal
SAA2	3.76005e-33	5.3118	0.067	0.001	7.99687e-29	Normal
ORM1	0	5.20553	1	0.258	0	Normal
SLC25A33	5.38807e-09	5.17044	0.015	0	0.000114593	Normal
CYP2A7	5.38807e-09	5.17044	0.015	0	0.000114593	Normal
HINT2	0	5.17044	0.722	0.02	0	Normal
TFPI	0	5.10438	0.69	0.02	0	Normal
RDH16	1.61765e-08	5.08298	0.014	0	0.000344041	Normal
CTH	1.61765e-08	5.08298	0.014	0	0.000344041	Normal
HDHD5	1.61765e-08	5.08298	0.014	0	0.000344041	Normal
STOM	0	5.0727	0.646	0.019	0	Normal
IL6ST	8.19762e-63	5.0628	0.13	0.003	1.74347e-58	Normal
MT1M	0	5.06197	0.997	0.062	0	Normal
MSMO1	2.89293e-112	5.06026	0.229	0.007	6.15267e-108	Normal
MT1A	2.13785e-167	4.99786	0.333	0.01	4.54677e-163	Normal
PC	4.86325e-08	4.98987	0.013	0	0.00103432	Normal
MGST2	0	4.97375	0.658	0.021	0	Normal
ALB	0	4.96568	1	0.789	0	Normal
ACAT1	0	4.96226	0.987	0.047	0	Normal
SMIM19	7.95831e-14	4.94096	0.026	0	1.69257e-09	Normal
ZBTB20	0	4.92154	0.648	0.021	0	Normal
EVA1A	1.46448e-07	4.89034	0.012	0	0.00311466	Normal
MGMT	1.71971e-243	4.86788	0.471	0.016	3.65749e-239	Normal
MT1F	0	4.82937	0.989	0.069	0	Normal
CYP2B6	4.41881e-07	4.78342	0.011	0	0.00939792	Normal
ADK	4.41881e-07	4.78342	0.011	0	0.00939792	Normal
LIFR	4.41881e-07	4.78342	0.011	0	0.00939792	Normal
DPM3	2.3114e-159	4.7793	0.323	0.011	4.91588e-155	Normal
RIDA	0	4.77475	0.894	0.033	0	Normal
FKBP5	0	4.74308	0.619	0.023	0	Normal
CRHBP	6.97615e-188	4.73903	0.377	0.014	1.48369e-183	Normal
TSPAN7	6.27784e-12	4.72684	0.022	0	1.33517e-07	Normal
SAA1	0	4.69808	0.625	0.03	0	Normal
OIT3	1.33653e-06	4.66794	0.01	0	0.0284253	Normal
AL355338.1	1.33653e-06	4.66794	0.01	0	0.0284253	Normal
SIGIRR	0	4.6384	0.792	0.032	0	Normal
CD36	3.17602e-49	4.63142	0.106	0.004	6.75476e-45	Normal
PDK4	0	4.62472	0.911	0.041	0	Normal
GSTA1	0	4.60654	0.999	0.141	0	Normal
POR	0	4.5862	0.617	0.025	0	Normal
ALDOB	0	4.56541	1	0.161	0	Normal
SERPINA1	0	4.55656	1	0.393	0	Normal
DUSP6	1.66153e-10	4.54241	0.019	0	3.53374e-06	Normal
AK3	2.52213e-142	4.52482	0.301	0.013	5.36406e-138	Normal
MSRB2	6.99732e-61	4.46545	0.134	0.006	1.48819e-56	Normal
PPP1R16A	9.19236e-15	4.45221	0.028	0	1.95503e-10	Normal
APOC3	0	4.44545	1	0.595	0	Normal
SDHD	1.47667e-09	4.40491	0.018	0	3.14059e-05	Normal
AL445524.1	1.47667e-09	4.40491	0.018	0	3.14059e-05	Normal
DPYS	1.47667e-09	4.40491	0.018	0	3.14059e-05	Normal
SERPINA4	1.74815e-13	4.40491	0.027	0.001	3.71796e-09	Normal
RDX	1.07087e-133	4.373	0.289	0.014	2.27754e-129	Normal
MOCS2	1.01202e-99	4.33999	0.22	0.01	2.15236e-95	Normal
RHOD	4.40405e-09	4.33091	0.017	0	9.36654e-05	Normal
AIMP2	4.40405e-09	4.33091	0.017	0	9.36654e-05	Normal
ECHS1	0	4.32423	0.962	0.049	0	Normal
APOA2	0	4.30121	1	0.598	0	Normal
DGCR6L	4.22428e-88	4.24621	0.198	0.01	8.9842e-84	Normal
CD14	0	4.24616	0.935	0.062	0	Normal
TM4SF5	4.64661e-29	4.23273	0.065	0.003	9.8824e-25	Normal
RBM7	3.92221e-08	4.17044	0.015	0	0.000834177	Normal
ARHGAP29	3.92221e-08	4.17044	0.015	0	0.000834177	Normal
SERPING1	0	4.14187	0.997	0.117	0	Normal
TTR	0	4.12555	1	0.411	0	Normal
PUF60	3.89347e-17	4.1186	0.037	0.002	8.28063e-13	Normal
ADI1	0	4.11569	0.986	0.073	0	Normal
MCEE	3.7405e-20	4.11273	0.044	0.002	7.9553e-16	Normal
EHHADH	1.17147e-07	4.08298	0.014	0	0.00249148	Normal
MT1G	0	4.0571	1	0.432	0	Normal
AAMDC	3.31486e-40	4.05497	0.093	0.005	7.05004e-36	Normal
DNM2	9.96304e-40	4.04075	0.093	0.005	2.11894e-35	Normal
PGRMC1	8.94055e-225	4.0337	0.478	0.029	1.90148e-220	Normal
ALDH2	0	4.03087	0.996	0.097	0	Normal
TM4SF4	0	4.01739	0.615	0.032	0	Normal
HAGH	4.47968e-130	4.01259	0.295	0.018	9.52738e-126	Normal
FAH	8.37319e-45	3.94096	0.106	0.007	1.78081e-40	Normal
TSPAN6	8.44465e-15	3.93098	0.032	0.002	1.79601e-10	Normal
PHYH	1.60309e-141	3.91948	0.322	0.021	3.40944e-137	Normal
INSIG1	0	3.86232	0.66	0.045	0	Normal
MYO1B	4.96485e-34	3.85827	0.081	0.005	1.05592e-29	Normal
EBP	2.64844e-46	3.84379	0.112	0.007	5.6327e-42	Normal
METRN	2.09676e-13	3.80545	0.03	0.002	4.45939e-09	Normal
SEC11C	5.41891e-206	3.76456	0.456	0.033	1.15249e-201	Normal
SGK1	6.09873e-13	3.76105	0.029	0.002	1.29708e-08	Normal
HADH	1.73676e-42	3.74595	0.105	0.007	3.69375e-38	Normal
G0S2	1.86235e-160	3.72684	0.378	0.031	3.96085e-156	Normal
ACOX1	2.63667e-164	3.70689	0.38	0.029	5.60767e-160	Normal
MARCO	2.70965e-18	3.66794	0.043	0.003	5.76289e-14	Normal
GSTZ1	7.64094e-08	3.66794	0.016	0.001	0.00162507	Normal
SAT2	4.40739e-291	3.63439	0.628	0.05	9.37363e-287	Normal
APOC1	0	3.61155	1	0.888	0	Normal
SDF2L1	5.61771e-128	3.60122	0.312	0.025	1.19477e-123	Normal
CLU	0	3.59873	0.999	0.285	0	Normal
FMC1	2.24325e-07	3.58548	0.015	0.001	0.00477094	Normal
USP8	2.24325e-07	3.58548	0.015	0.001	0.00477094	Normal
NDUFS2	2.24325e-07	3.58548	0.015	0.001	0.00477094	Normal
SURF4	5.59103e-24	3.56411	0.06	0.005	1.1891e-19	Normal
TSHZ2	2.5832e-22	3.55429	0.056	0.004	5.49395e-18	Normal
TOB1	7.43486e-49	3.53716	0.126	0.01	1.58125e-44	Normal
ACAA2	0	3.51678	0.918	0.083	0	Normal
HSD17B11	0	3.48322	0.709	0.063	0	Normal
SMIM14	3.77372e-117	3.47417	0.295	0.026	8.02595e-113	Normal
STARD10	6.89599e-223	3.42299	0.517	0.048	1.46664e-218	Normal
CXCL2	0	3.40803	0.964	0.117	0	Normal
SEPHS2	9.96338e-49	3.37475	0.13	0.012	2.11901e-44	Normal
UGP2	0	3.32046	0.858	0.086	0	Normal
TFPI2	1.85105e-09	3.28461	0.02	0.001	3.93682e-05	Normal
INSIG2	5.39443e-10	3.25291	0.024	0.002	1.14729e-05	Normal
SUPT4H1	7.3951e-32	3.24525	0.086	0.008	1.57279e-27	Normal
DCXR	0	3.23367	1	0.366	0	Normal
SLC25A1	3.48249e-11	3.22982	0.028	0.003	7.40657e-07	Normal
KANSL1-AS1	9.78223e-11	3.18252	0.027	0.003	2.08048e-06	Normal
MAFF	1.04717e-06	3.17044	0.015	0.001	0.0222711	Normal
GCSH	6.86692e-110	3.16049	0.3	0.033	1.46046e-105	Normal
MT1X	0	3.15227	1	0.828	0	Normal
PMM1	6.29134e-18	3.13743	0.049	0.005	1.33804e-13	Normal
FNIP1	2.55071e-24	3.08298	0.069	0.008	5.42485e-20	Normal
UGT2B17	1.1992e-08	3.08298	0.021	0.002	0.000255047	Normal
AKR1C3	8.94896e-21	3.06026	0.057	0.006	1.90327e-16	Normal
MPC1	0	3.05529	0.932	0.114	0	Normal
LARP1B	1.42757e-29	3.05261	0.086	0.01	3.03616e-25	Normal
MRPS12	2.84721e-55	3.02702	0.163	0.02	6.05546e-51	Normal
ASS1	0	3.02404	0.91	0.133	0	Normal
HP1BP3	1.9759e-57	3.02158	0.169	0.021	4.20235e-53	Normal
POLDIP2	1.016e-15	2.99725	0.044	0.005	2.16083e-11	Normal
SLPI	6.68859e-31	2.98245	0.089	0.01	1.42253e-26	Normal
NR3C1	6.26007e-29	2.9524	0.087	0.011	1.33139e-24	Normal
SLC9A3R2	3.0642e-170	2.94024	0.461	0.059	6.51694e-166	Normal
MS4A6A	4.48697e-202	2.93197	0.532	0.07	9.5429e-198	Normal
TYMP	9.87973e-166	2.92114	0.459	0.06	2.10122e-161	Normal
ATP6V0D1	1.40715e-19	2.91306	0.058	0.007	2.99272e-15	Normal
ABHD14B	5.62497e-57	2.89795	0.175	0.023	1.19632e-52	Normal
MCRIP2	1.34645e-31	2.87025	0.098	0.013	2.86363e-27	Normal
MT1E	0	2.82022	1	0.86	0	Normal
SELENOP	0	2.82005	1	0.526	0	Normal
CYB5A	0	2.78197	1	0.426	0	Normal
DECR1	1.29844e-100	2.75594	0.311	0.046	2.76153e-96	Normal
LMAN1	1.03197e-65	2.75226	0.211	0.031	2.1948e-61	Normal
TOR1AIP2	1.91811e-06	2.74595	0.017	0.002	0.0407944	Normal
GLRX	7.837e-51	2.72485	0.167	0.025	1.66677e-46	Normal
DNAJB9	3.36275e-21	2.68705	0.069	0.01	7.15189e-17	Normal
AKAP12	4.76205e-106	2.68152	0.348	0.059	1.01279e-101	Normal
APOE	0	2.67867	1	0.78	0	Normal
ERRFI1	0	2.66956	0.821	0.129	0	Normal
PLIN2	0	2.6225	0.864	0.149	0	Normal
MGST1	0	2.61618	1	0.505	0	Normal
A2M	0	2.60276	0.834	0.144	0	Normal
MRPL24	1.1393e-34	2.59284	0.12	0.02	2.42307e-30	Normal
AIG1	3.1118e-55	2.58664	0.191	0.031	6.61817e-51	Normal
ALG5	2.1646e-25	2.58048	0.088	0.014	4.60368e-21	Normal
GPI	1.01864e-11	2.56841	0.038	0.006	2.16645e-07	Normal
SCARB2	9.98815e-62	2.55485	0.215	0.036	2.12428e-57	Normal
DGAT2	4.42151e-12	2.54241	0.04	0.007	9.40366e-08	Normal
NAMPT	6.97309e-293	2.51235	0.776	0.136	1.48304e-288	Normal
HMOX1	1.13743e-27	2.49802	0.101	0.018	2.41908e-23	Normal
FAM96A	7.5903e-45	2.4845	0.163	0.029	1.61431e-40	Normal
TMEM219	5.07398e-129	2.47646	0.429	0.077	1.07913e-124	Normal
CAVIN2	2.90594e-11	2.4753	0.038	0.007	6.18035e-07	Normal
DNASE1L3	0	2.46782	0.937	0.221	0	Normal
NDUFA5	1.10351e-120	2.46674	0.407	0.073	2.34695e-116	Normal
LARP4B	1.0214e-09	2.44555	0.032	0.006	2.17232e-05	Normal
PYURF	9.24973e-38	2.43874	0.139	0.025	1.96723e-33	Normal
TMEM205	1.28695e-98	2.42223	0.348	0.065	2.73708e-94	Normal
ZFAND5	0	2.41445	0.966	0.184	0	Normal
PIK3R1	1.5255e-208	2.40903	0.648	0.122	3.24443e-204	Normal
MRPS25	1.98367e-10	2.35307	0.037	0.007	4.21886e-06	Normal
PABPN1	1.28936e-35	2.34411	0.139	0.027	2.74221e-31	Normal
FAM107B	2.69771e-17	2.29243	0.068	0.014	5.73748e-13	Normal
CAMTA1	1.35656e-92	2.2778	0.351	0.072	2.88514e-88	Normal
NIT2	3.53874e-21	2.24525	0.086	0.018	7.52619e-17	Normal
ADH5	9.59842e-31	2.23731	0.127	0.027	2.04139e-26	Normal
IGHM	2.04206e-120	2.22851	0.438	0.092	4.34305e-116	Normal
SAR1B	2.23191e-32	2.22841	0.134	0.028	4.74682e-28	Normal
CHURC1	1.89282e-34	2.20768	0.144	0.031	4.02564e-30	Normal
HMGN3	4.05462e-36	2.19261	0.151	0.032	8.62337e-32	Normal
NUCB1	3.33401e-14	2.17609	0.058	0.013	7.09078e-10	Normal
MT2A	0	2.14953	1	0.989	0	Normal
MAP1LC3A	2.70081e-12	2.13545	0.051	0.011	5.74408e-08	Normal
CMPK1	6.56972e-177	2.12321	0.638	0.146	1.39725e-172	Normal
MRPL55	7.75508e-25	2.10723	0.11	0.025	1.64935e-20	Normal
FCN3	0	2.09154	0.979	0.412	0	Normal
FDCSP	3.65646e-29	2.08754	0.138	0.034	7.77655e-25	Normal
SDHC	4.28669e-132	2.08041	0.518	0.122	9.11693e-128	Normal
ARL6IP5	5.65803e-27	2.05127	0.124	0.03	1.20335e-22	Normal
CEBPD	0	2.04784	0.978	0.245	0	Normal
VAMP5	3.51363e-56	2.02201	0.255	0.063	7.47278e-52	Normal
SLC40A1	8.66031e-47	2.01143	0.217	0.054	1.84188e-42	Normal
HSD17B10	7.43973e-24	2.00313	0.113	0.028	1.58228e-19	Normal
SOD2	8.00655e-172	1.99915	0.64	0.162	1.70283e-167	Normal
NDUFS7	1.05166e-207	1.99725	0.724	0.181	2.23666e-203	Normal
ACADVL	2.76013e-44	1.99067	0.209	0.052	5.87024e-40	Normal
DAD1	3.85064e-164	1.93464	0.657	0.172	8.18955e-160	Normal
SKA2	3.31365e-08	1.91697	0.037	0.01	0.000704747	Normal
POLR2F	4.41304e-153	1.91001	0.631	0.168	9.38565e-149	Normal
TMEM176B	0	1.89548	0.995	0.417	0	Normal
MRPL12	7.59971e-22	1.88444	0.112	0.03	1.61631e-17	Normal
FXYD2	1.23058e-09	1.86886	0.039	0.009	2.61719e-05	Normal
METTL26	4.72707e-100	1.86677	0.463	0.127	1.00535e-95	Normal
ETFB	0	1.86448	0.996	0.402	0	Normal
PIPOX	1.39052e-15	1.83589	0.082	0.023	2.95736e-11	Normal
CD3D	4.80585e-78	1.83086	0.367	0.098	1.02211e-73	Normal
GNG11	2.9517e-37	1.81769	0.195	0.054	6.27768e-33	Normal
LAMTOR1	2.96644e-68	1.81102	0.347	0.099	6.30903e-64	Normal
CTSL	2.58259e-242	1.79429	0.862	0.254	5.49266e-238	Normal
SUSD3	8.68549e-07	1.79347	0.032	0.009	0.0184723	Normal
RARRES2	0	1.77111	1	0.655	0	Normal
NNMT	0	1.73852	0.994	0.477	0	Normal
OS9	3.05729e-17	1.73699	0.098	0.029	6.50224e-13	Normal
SRSF6	1.11777e-29	1.72732	0.171	0.052	2.37728e-25	Normal
MRFAP1	2.18627e-55	1.72089	0.307	0.093	4.64977e-51	Normal
MZB1	2.77041e-07	1.72041	0.037	0.011	0.0058921	Normal
DDAH1	8.33923e-16	1.6968	0.093	0.028	1.77359e-11	Normal
BLCAP	4.67424e-09	1.69442	0.05	0.015	9.94118e-05	Normal
LMAN2	7.37748e-46	1.6933	0.265	0.082	1.56904e-41	Normal
RND3	3.58068e-17	1.68757	0.102	0.031	7.6154e-13	Normal
GABARAPL1	5.2864e-07	1.68565	0.037	0.011	0.0112431	Normal
CCNL1	2.16067e-280	1.68382	0.96	0.302	4.59532e-276	Normal
DHRS4L2	7.65043e-08	1.68337	0.043	0.013	0.00162709	Normal
TCIM	5.3053e-23	1.66794	0.138	0.043	1.12833e-18	Normal
EBPL	5.35706e-63	1.66794	0.358	0.115	1.13934e-58	Normal
PEBP1	0	1.66051	1	0.915	0	Normal
IGHG4	4.87368e-36	1.66043	0.255	0.095	1.03653e-31	Normal
XBP1	4.7848e-27	1.62926	0.169	0.055	1.01763e-22	Normal
RHOB	0	1.61204	1	0.584	0	Normal
PNKD	2.04098e-06	1.59755	0.036	0.012	0.0434075	Normal
NDUFV2	3.12506e-209	1.59379	0.851	0.283	6.64637e-205	Normal
TMUB1	2.60448e-07	1.59318	0.043	0.014	0.00553921	Normal
C1S	2.96677e-279	1.59145	0.996	0.393	6.30972e-275	Normal
EMP2	2.94115e-12	1.58548	0.078	0.026	6.25523e-08	Normal
EI24	2.42723e-38	1.58274	0.242	0.08	5.16224e-34	Normal
TNFAIP3	6.35553e-69	1.58107	0.401	0.133	1.35169e-64	Normal
DDT	0	1.58009	1	0.854	0	Normal
SNF8	1.50351e-10	1.57237	0.067	0.022	3.19766e-06	Normal
IGHA1	2.9535e-71	1.55473	0.405	0.133	6.2815e-67	Normal
TGOLN2	3.56837e-07	1.52777	0.044	0.015	0.0075892	Normal
GYPC	1.21684e-18	1.47839	0.134	0.048	2.58798e-14	Normal
ERP29	3.388e-195	1.46953	0.861	0.312	7.20561e-191	Normal
PCNP	2.24448e-21	1.45644	0.157	0.057	4.77355e-17	Normal
CWC15	3.5063e-07	1.45335	0.048	0.017	0.00745721	Normal
SOD1	0	1.44566	1	0.99	0	Normal
JCHAIN	2.06241e-94	1.43375	0.541	0.191	4.38634e-90	Normal
C1QC	1.94028e-88	1.41887	0.536	0.193	4.12658e-84	Normal
NDUFC2	8.78329e-235	1.37684	0.978	0.393	1.86803e-230	Normal
ARID4B	3.58241e-15	1.37249	0.121	0.047	7.61906e-11	Normal
TECR	7.25998e-22	1.36416	0.177	0.069	1.54405e-17	Normal
VPS29	4.16217e-35	1.35279	0.275	0.107	8.85211e-31	Normal
GSTO1	4.6909e-184	1.34062	0.883	0.35	9.97661e-180	Normal
COX20	2.34892e-13	1.339	0.111	0.044	4.99568e-09	Normal
CEBPB	2.07515e-233	1.33625	0.989	0.421	4.41342e-229	Normal
SOCS3	1.29487e-07	1.32002	0.06	0.024	0.00275394	Normal
NDFIP1	2.59396e-27	1.31814	0.227	0.09	5.51683e-23	Normal
FABP1	0	1.31084	1	0.978	0	Normal
ECH1	6.82689e-207	1.29691	0.954	0.448	1.45194e-202	Normal
OCIAD1	1.05913e-13	1.25425	0.123	0.051	2.25255e-09	Normal
SF1	7.87557e-56	1.22707	0.466	0.199	1.67498e-51	Normal
FCGRT	2.3724e-179	1.225	0.915	0.392	5.04563e-175	Normal
FCGR3A	7.30713e-14	1.20672	0.134	0.058	1.55408e-09	Normal
C1R	1.71324e-201	1.20433	0.978	0.413	3.64373e-197	Normal
HERPUD1	2.52593e-49	1.1823	0.43	0.189	5.37215e-45	Normal
GLUL	2.20861e-192	1.16746	0.969	0.425	4.69726e-188	Normal
EVL	5.41296e-07	1.16428	0.067	0.03	0.0115123	Normal
SRSF9	2.89714e-36	1.15658	0.352	0.158	6.16164e-32	Normal
C1QA	5.92174e-119	1.14939	0.794	0.35	1.25944e-114	Normal
PTP4A1	5.64581e-64	1.14099	0.562	0.255	1.20075e-59	Normal
HSPA9	2.66302e-18	1.13142	0.195	0.089	5.6637e-14	Normal
CCL20	1.94108e-12	1.12684	0.136	0.063	4.12829e-08	Normal
PLAC8	1.41185e-06	1.12198	0.068	0.031	0.0300271	Normal
MOB1A	2.60214e-07	1.1186	0.075	0.034	0.00553423	Normal
HSPA1A	7.90662e-189	1.11305	0.983	0.51	1.68158e-184	Normal
NDUFV3	1.64016e-50	1.11166	0.469	0.217	3.48828e-46	Normal
GADD45B	2.05369e-163	1.10175	0.927	0.432	4.36779e-159	Normal
CST7	2.61322e-10	1.08298	0.119	0.057	5.55779e-06	Normal
CD7	8.39364e-21	1.07744	0.238	0.114	1.78516e-16	Normal
PSMA2	7.10511e-61	1.06933	0.583	0.278	1.51111e-56	Normal
ALKBH7	3.85709e-113	1.06803	0.797	0.379	8.20327e-109	Normal
IGFBP4	6.77743e-175	1.06071	0.974	0.478	1.44142e-170	Normal
DEFB1	1.09566e-31	1.04234	0.374	0.19	2.33026e-27	Normal
MPC2	5.27407e-156	1.04168	0.936	0.461	1.12169e-151	Normal
ATP5F1A	1.31531e-52	1.02338	0.525	0.257	2.7974e-48	Normal
MRPL34	3.60722e-30	1.02064	0.355	0.175	7.67183e-26	Normal
IGFBP2	4.27679e-107	1.01897	0.814	0.416	9.09588e-103	Normal
CNBP	1.24887e-115	1.01811	0.836	0.424	2.65609e-111	Normal
CD81	8.06262e-157	1.01246	0.948	0.475	1.71476e-152	Normal
C1QB	8.27425e-100	1.0116	0.791	0.383	1.75977e-95	Normal
PSME2	1.56301e-164	1.00765	0.975	0.486	3.32421e-160	Normal
GNLY	7.31508e-37	1.00689	0.431	0.219	1.55577e-32	Normal
TIMM8B	1.07609e-39	1.00102	0.438	0.217	2.28863e-35	Normal
ABCC3	2.22226e-192	3.07886	0.529	0.074	4.72631e-188	Tumor
GDF15	6.93364e-153	2.84207	0.512	0.099	1.47465e-148	Tumor
RNF43	1.9415e-214	2.7345	0.612	0.095	4.12919e-210	Tumor
CLDN7	4.2866e-239	2.71042	0.678	0.111	9.11675e-235	Tumor
CEACAM5	0	2.59445	0.938	0.17	0	Tumor
CKB	4.08948e-159	2.54285	0.67	0.194	8.69751e-155	Tumor
ATP1B1	1.42265e-154	2.33472	0.54	0.107	3.0257e-150	Tumor
LRRC75A	4.42373e-137	2.1482	0.557	0.139	9.40839e-133	Tumor
RALY	1.84733e-167	2.0064	0.67	0.172	3.9289e-163	Tumor
SFN	1.14045e-144	1.99671	0.601	0.153	2.42552e-140	Tumor
C15orf48	4.34335e-145	1.94584	0.62	0.165	9.23744e-141	Tumor
PHLDA2	7.59359e-128	1.88279	0.578	0.157	1.615e-123	Tumor
S100A14	1.35142e-127	1.86614	0.582	0.16	2.8742e-123	Tumor
PHB	4.54556e-165	1.80575	0.721	0.207	9.66751e-161	Tumor
ASCL2	4.13175e-105	1.79421	0.523	0.151	8.78741e-101	Tumor
AL365226.2	5.76683e-125	1.75824	0.613	0.185	1.22649e-120	Tumor
GTF3A	7.25411e-106	1.75685	0.538	0.16	1.5428e-101	Tumor
TSTD1	8.33368e-129	1.75277	0.626	0.188	1.77241e-124	Tumor
CDX1	1.50468e-98	1.74164	0.516	0.156	3.20016e-94	Tumor
CLDN3	6.11036e-220	1.69989	0.91	0.291	1.29955e-215	Tumor
SPINT2	2.47477e-235	1.69344	0.953	0.326	5.26334e-231	Tumor
KRT19	4.77633e-257	1.68591	0.986	0.416	1.01583e-252	Tumor
ID1	3.06394e-136	1.66177	0.703	0.241	6.51639e-132	Tumor
CHMP4B	4.35847e-139	1.65247	0.701	0.23	9.2696e-135	Tumor
AGR2	6.70041e-192	1.64227	0.873	0.311	1.42504e-187	Tumor
PPP1R1B	1.22707e-188	1.63223	0.864	0.287	2.60974e-184	Tumor
HNRNPAB	1.41533e-135	1.62041	0.701	0.234	3.01012e-131	Tumor
GSPT1	1.54988e-90	1.61954	0.52	0.169	3.29628e-86	Tumor
PRSS3	4.28049e-91	1.61891	0.523	0.171	9.10374e-87	Tumor
CKS2	3.21121e-193	1.59232	0.888	0.316	6.8296e-189	Tumor
PHGR1	9.50542e-288	1.55899	0.996	0.569	2.02161e-283	Tumor
CCT6A	6.85928e-101	1.55025	0.599	0.21	1.45883e-96	Tumor
EPCAM	0	1.5309	1	0.62	0	Tumor
TMEM141	1.48208e-192	1.51779	0.921	0.378	3.15209e-188	Tumor
CYSTM1	1.79365e-107	1.51478	0.633	0.224	3.81473e-103	Tumor
HMGA1	1.55172e-92	1.51029	0.569	0.2	3.3002e-88	Tumor
DNAJC15	1.38851e-110	1.4822	0.656	0.235	2.95309e-106	Tumor
LSM4	4.84582e-83	1.44728	0.554	0.206	1.03061e-78	Tumor
C19orf33	3.79151e-152	1.40545	0.844	0.328	8.06379e-148	Tumor
CLDN4	1.3677e-199	1.40371	0.974	0.416	2.90883e-195	Tumor
FXYD3	1.22165e-234	1.40284	0.995	0.544	2.5982e-230	Tumor
TCEA1	2.42814e-66	1.3875	0.554	0.251	5.16416e-62	Tumor
TFF3	3.65653e-307	1.37221	1	0.967	7.77671e-303	Tumor
MT-ATP8	4.66157e-88	1.36784	0.615	0.245	9.91422e-84	Tumor
GPX2	6.21631e-201	1.34157	0.988	0.51	1.32209e-196	Tumor
VPS28	1.13845e-104	1.31839	0.705	0.285	2.42125e-100	Tumor
RBCK1	8.79549e-99	1.31431	0.679	0.273	1.87062e-94	Tumor
TSC22D1	7.46861e-76	1.29562	0.58	0.238	1.58842e-71	Tumor
POLR1D	1.51368e-135	1.29409	0.843	0.364	3.2193e-131	Tumor
SPINK1	6.32254e-182	1.29032	0.97	0.545	1.34468e-177	Tumor
LGALS3	4.8461e-288	1.26706	1	0.931	1.03067e-283	Tumor
UBE2B	2.25511e-67	1.2579	0.585	0.269	4.79618e-63	Tumor
NDUFB3	1.04124e-70	1.25254	0.569	0.239	2.21451e-66	Tumor
TUBA1C	7.42817e-96	1.23394	0.708	0.304	1.57982e-91	Tumor
HNRNPF	4.8296e-65	1.21293	0.56	0.245	1.02716e-60	Tumor
AREG	1.46998e-63	1.20693	0.627	0.317	3.12636e-59	Tumor
SMIM22	4.7264e-140	1.19894	0.908	0.427	1.00521e-135	Tumor
RSL1D1	8.34043e-126	1.18657	0.863	0.403	1.77384e-121	Tumor
ELOC	1.76238e-106	1.18056	0.785	0.358	3.74823e-102	Tumor
NHP2	1.61895e-119	1.1747	0.836	0.381	3.44318e-115	Tumor
C8orf59	4.96712e-56	1.1704	0.524	0.236	1.05641e-51	Tumor
SNRPD1	2.48248e-73	1.15944	0.631	0.283	5.27973e-69	Tumor
ELF3	2.56641e-192	1.15166	0.996	0.609	5.45825e-188	Tumor
PYCARD	1.81939e-52	1.13856	0.511	0.233	3.86948e-48	Tumor
SRP9	1.06622e-96	1.13167	0.772	0.369	2.26763e-92	Tumor
PSMD7	8.40956e-64	1.12978	0.598	0.279	1.78855e-59	Tumor
TUBB4B	2.45218e-83	1.12952	0.703	0.327	5.2153e-79	Tumor
KLK1	4.29099e-92	1.12621	0.76	0.364	9.12607e-88	Tumor
IER3	9.62685e-115	1.10515	0.882	0.497	2.04744e-110	Tumor
QTRT1	1.70785e-56	1.09729	0.568	0.271	3.63226e-52	Tumor
SH3YL1	4.19601e-98	1.0944	0.794	0.378	8.92408e-94	Tumor
CD24	9.25704e-272	1.0697	1	0.91	1.96879e-267	Tumor
FABP5	5.81984e-101	1.06603	0.824	0.4	1.23776e-96	Tumor
YWHAQ	7.24802e-78	1.04878	0.717	0.351	1.54151e-73	Tumor
PPP1R15A	8.18776e-59	1.03805	0.609	0.299	1.74137e-54	Tumor
PLP2	1.31989e-109	1.03412	0.87	0.44	2.80714e-105	Tumor
TAX1BP1	1.09649e-47	1.0262	0.543	0.273	2.33202e-43	Tumor
MIEN1	6.01215e-60	1.02563	0.656	0.352	1.27866e-55	Tumor
S100A10	9.45822e-283	1.01909	1	0.999	2.01157e-278	Tumor
H2AFY	4.33527e-101	1.00458	0.851	0.436	9.22025e-97	Tumor
S100A6	4.00481e-270	1.00405	1	1	8.51744e-266	Tumor
MARCKSL1	2.78399e-110	1.00116	0.885	0.451	5.92099e-106	Tumor
THY1	1.79629e-253	3.89349	0.538	0.036	3.82034e-249	Stroma
COL5A1	0	3.20944	0.729	0.084	0	Stroma
COL5A2	0	2.91891	0.739	0.106	0	Stroma
CCDC80	5.65391e-296	2.74941	0.746	0.121	1.20247e-291	Stroma
SULF1	0	2.58064	0.821	0.161	0	Stroma
DCN	2.33649e-284	2.50854	0.773	0.151	4.96924e-280	Stroma
SELENOM	1.09601e-194	2.39558	0.599	0.115	2.33099e-190	Stroma
MMP14	8.78616e-157	2.36372	0.52	0.105	1.86864e-152	Stroma
COL18A1	1.792e-184	2.28338	0.597	0.123	3.81122e-180	Stroma
DEPP1	1.40357e-176	2.22554	0.617	0.152	2.98511e-172	Stroma
CTHRC1	0	2.2195	0.912	0.267	0	Stroma
COL4A1	0	2.21766	0.895	0.26	0	Stroma
CYTOR	4.42837e-176	2.21398	0.607	0.131	9.41826e-172	Stroma
LUM	1.22548e-307	2.14602	0.908	0.308	2.60634e-303	Stroma
IFI27L2	1.32729e-152	2.12104	0.551	0.127	2.82287e-148	Stroma
CYR61	7.31529e-214	2.10984	0.712	0.176	1.55582e-209	Stroma
FLNA	2.80066e-277	2.06401	0.86	0.243	5.95645e-273	Stroma
COL4A2	7.56435e-298	2.05247	0.908	0.307	1.60879e-293	Stroma
COMP	4.74753e-214	2.04695	0.779	0.265	1.0097e-209	Stroma
COL6A3	3.30577e-283	2.04312	0.879	0.259	7.03071e-279	Stroma
AEBP1	0	2.03854	0.936	0.441	0	Stroma
THBS2	1.00696e-294	2.032	0.918	0.388	2.1416e-290	Stroma
COL6A2	4.5355e-264	2.02013	0.856	0.271	9.6461e-260	Stroma
ACTA2	5.34332e-294	1.96769	0.942	0.444	1.13642e-289	Stroma
MYH9	3.14855e-225	1.92866	0.771	0.205	6.69634e-221	Stroma
IGFBP5	4.8062e-246	1.91621	0.868	0.323	1.02218e-241	Stroma
COL1A1	0	1.84952	0.986	0.868	0	Stroma
VCAN	1.3966e-294	1.84703	0.939	0.382	2.97029e-290	Stroma
TPM2	1.21427e-290	1.84107	0.947	0.411	2.58252e-286	Stroma
COL1A2	0	1.82633	0.984	0.808	0	Stroma
TAGLN	0	1.82288	0.981	0.704	0	Stroma
BEX3	8.93589e-191	1.79051	0.729	0.21	1.90049e-186	Stroma
MARCKS	5.32183e-190	1.78906	0.729	0.211	1.13185e-185	Stroma
MYL9	2.36673e-306	1.7874	0.969	0.561	5.03357e-302	Stroma
MGP	0	1.77433	0.986	0.762	0	Stroma
POSTN	4.43248e-297	1.7672	0.964	0.587	9.427e-293	Stroma
COL3A1	3.32159e-306	1.73307	0.984	0.771	7.06435e-302	Stroma
BGN	0	1.706	0.972	0.658	0	Stroma
CTGF	2.96543e-263	1.68091	0.928	0.421	6.30687e-259	Stroma
SERPINE1	4.02833e-137	1.67227	0.63	0.203	8.56745e-133	Stroma
SPARC	0	1.66743	0.974	0.772	0	Stroma
ID3	1.10261e-227	1.639	0.865	0.284	2.34504e-223	Stroma
CD151	6.02712e-122	1.60583	0.597	0.197	1.28185e-117	Stroma
IGFBP7	0	1.49852	0.991	0.912	0	Stroma
FN1	6.10749e-286	1.47028	0.984	0.894	1.29894e-281	Stroma
HDLBP	1.59128e-115	1.43063	0.639	0.24	3.38433e-111	Stroma
TIMP3	4.6928e-195	1.40506	0.915	0.451	9.98066e-191	Stroma
ARF4	3.75847e-80	1.385	0.51	0.195	7.9935e-76	Stroma
MDK	3.44783e-134	1.37245	0.718	0.278	7.33284e-130	Stroma
CSDE1	2.00317e-80	1.36009	0.54	0.21	4.26033e-76	Stroma
DYNLT1	3.3227e-68	1.28497	0.507	0.208	7.06671e-64	Stroma
KDELR1	1.39214e-87	1.26283	0.591	0.246	2.96079e-83	Stroma
MINOS1	4.15996e-95	1.24641	0.632	0.267	8.84741e-91	Stroma
TIMP1	1.59132e-261	1.23576	0.997	0.977	3.38442e-257	Stroma
LGALS1	0	1.1859	0.996	0.974	0	Stroma
CALD1	3.92115e-261	1.1538	0.98	0.84	8.33949e-257	Stroma
TPM1	0	1.14434	1	0.897	0	Stroma
VIM	4.13644e-240	1.08667	0.993	0.933	8.79739e-236	Stroma
GSN	1.3427e-76	1.07869	0.629	0.302	2.85565e-72	Stroma
ANXA1	4.85607e-61	1.02418	0.565	0.275	1.03279e-56	Stroma
WSB1	3.09313e-72	1.01754	0.634	0.312	6.57847e-68	Stroma
IGHG2	8.73162e-37	2.66838	0.51	0.219	1.85704e-32	Border
HCST	1.52568e-102	2.43697	0.62	0.119	3.24482e-98	Border
LEPROTL1	1.06289e-97	2.43694	0.589	0.111	2.26055e-93	Border
CD7	3.19768e-94	2.34968	0.593	0.116	6.80083e-90	Border
IL7R	1.2303e-95	2.34926	0.692	0.172	2.61661e-91	Border
PTPRC	2.69453e-100	2.27906	0.7	0.162	5.73072e-96	Border
JCHAIN	6.44155e-47	2.2244	0.639	0.275	1.36999e-42	Border
HLA-DQA1	2.49689e-69	2.11645	0.582	0.15	5.31038e-65	Border
ISG20	1.05099e-87	2.07001	0.692	0.175	2.23525e-83	Border
CD3D	4.69609e-69	2.06445	0.582	0.151	9.98765e-65	Border
HLA-DQB1	1.42361e-70	1.99786	0.635	0.179	3.02774e-66	Border
EMP3	3.51472e-58	1.9437	0.525	0.137	7.47511e-54	Border
STK4	1.35555e-67	1.93087	0.601	0.16	2.88298e-63	Border
CAPZA1	5.21883e-53	1.8512	0.521	0.145	1.10994e-48	Border
REL	2.41354e-67	1.82589	0.643	0.183	5.13311e-63	Border
CD52	9.15783e-81	1.80453	0.848	0.313	1.94769e-76	Border
RGCC	5.49619e-61	1.79784	0.605	0.175	1.16893e-56	Border
YPEL5	8.28541e-55	1.74358	0.586	0.176	1.76214e-50	Border
PPP2R5C	2.09937e-48	1.72391	0.532	0.163	4.46493e-44	Border
GNLY	1.39967e-62	1.65122	0.722	0.25	2.97681e-58	Border
IGHG1	1.32464e-20	1.6281	0.684	0.523	2.81725e-16	Border
LAPTM5	7.00821e-70	1.61916	0.76	0.245	1.49051e-65	Border
TNFAIP3	6.44692e-47	1.61567	0.57	0.19	1.37113e-42	Border
IGLC3	1.2127e-19	1.58942	0.65	0.391	2.57917e-15	Border
ARF6	8.02538e-44	1.55104	0.574	0.197	1.70684e-39	Border
HLA-DRB1	5.02299e-81	1.51517	1	0.691	1.06829e-76	Border
RAP1B	3.02641e-38	1.45942	0.559	0.204	6.43656e-34	Border
HERPUD1	4.11416e-46	1.45852	0.639	0.235	8.74999e-42	Border
ELF1	1.62301e-33	1.45574	0.502	0.184	3.45181e-29	Border
HLA-DRA	4.35261e-85	1.41578	1	0.838	9.25714e-81	Border
FAM133B	3.241e-31	1.37973	0.502	0.194	6.89297e-27	Border
COTL1	2.18763e-38	1.3761	0.608	0.236	4.65265e-34	Border
HLA-DPB1	4.24073e-73	1.34031	1	0.699	9.01919e-69	Border
CCL4	8.22747e-62	1.33182	0.916	0.435	1.74982e-57	Border
HLA-DPA1	1.70866e-68	1.33116	0.992	0.584	3.63399e-64	Border
CD44	1.28683e-50	1.329	0.764	0.311	2.73683e-46	Border
ARHGDIB	1.7032e-63	1.32055	0.897	0.389	3.62236e-59	Border
CMC1	1.8617e-40	1.31793	0.654	0.263	3.95947e-36	Border
RGS1	6.13932e-67	1.31782	0.939	0.431	1.30571e-62	Border
DUSP2	4.38217e-55	1.31492	0.829	0.359	9.32e-51	Border
IGKC	1.69325e-23	1.29955	0.985	0.807	3.60121e-19	Border
AIF1	3.88123e-38	1.27473	0.669	0.287	8.25461e-34	Border
ANXA1	2.10226e-49	1.26777	0.795	0.342	4.47108e-45	Border
CD74	6.00339e-92	1.21852	1	0.952	1.2768e-87	Border
CXCR4	5.71699e-103	1.19996	0.996	0.766	1.21589e-98	Border
KLRB1	1.73411e-64	1.13411	0.97	0.638	3.68811e-60	Border
CCL5	5.22835e-88	1.10266	0.996	0.801	1.11197e-83	Border
DDIT4	5.54256e-49	1.08971	0.901	0.458	1.17879e-44	Border
ARPC1B	5.86628e-39	1.06569	0.844	0.405	1.24764e-34	Border
C1QC	6.19885e-21	1.06563	0.551	0.282	1.31837e-16	Border
LYZ	4.39819e-68	1.0529	1	0.78	9.35408e-64	Border
C1QA	6.07181e-41	1.03774	0.878	0.46	1.29135e-36	Border
SFPQ	4.7444e-24	1.02559	0.62	0.306	1.00904e-19	Border
SRGN	7.59487e-108	1.01945	1	0.912	1.61528e-103	Border
RPS4Y1	1.28727e-35	1.01618	0.787	0.394	2.73777e-31	Border
ATP1B3	9.04402e-24	1.00047	0.608	0.304	1.92348e-19	Border
FCER1G	3.69904e-35	1.00033	0.791	0.397	7.86713e-31	Border

## Sheet: Supplementary Table 6
Ligand-Receptor Pair	Border Score	Other Score	P value	log fold-change
TGFB1---CXCR4	0.102794	0.0133362	0	2.94624
CD48---CD2	0.0700191	0.00934395	0	2.90551
CD2---CD48	0.0700191	0.00934395	0	2.90551
KLRB1---CLEC2D	0.0599441	0.00816171	0	2.87652
CLEC2D---KLRB1	0.0599441	0.00816171	0	2.87652
PTPRC---CD247	0.086107	0.0123584	0	2.80054
TYROBP---KLRD1	0.110635	0.0162882	0	2.76383
HLA-C---CD3D	0.108477	0.0160777	0	2.75418
HLA-A---CD3D	0.113414	0.0168256	0	2.7528
B2M---HLA-E	0.105232	0.0159612	0	2.72086
HLA-E---KLRD1	0.0911424	0.013928	0	2.71005
KLRD1---HLA-E	0.0911424	0.013928	0	2.71005
HLA-B---CD3D	0.105325	0.0161645	0	2.70387
LGALS1---PTPRC	0.101641	0.0157231	0	2.69244
HLA-B---KLRD1	0.0527055	0.00842352	0	2.64532
SELPLG---ITGB2	0.0839552	0.0134301	0	2.64406
HLA-DMA---CD74	0.100943	0.0162145	0	2.63812
CD177---PECAM1	0.00943884	0.00152497	0	2.62903
HLA-C---CD3G	0.0512569	0.00841914	0	2.60586
HLA-A---CD3G	0.0890315	0.014671	0	2.60127
B2M---CD3D	0.101883	0.0170469	0	2.57926
HLA-B---CD3G	0.0498348	0.0084531	0	2.55946
CD8A---LAT	0.0865215	0.0148652	0	2.54104
B2M---KLRD1	0.0744326	0.0128839	0	2.53027
B2M---CD3G	0.0707608	0.012917	0	2.45359
SPON2---ITGB2	0.0756794	0.0139078	0	2.44392
TNFSF13B---TNFRSF17	0.0789905	0.0147229	0	2.42354
LGALS9---PTPRC	0.0716531	0.0134297	0	2.41551
CXCL12---CXCR4	0.0852015	0.0160865	0	2.40495
SPON2---ITGA4	0.077937	0.0149469	0	2.38238
S100A9---ITGB2	0.0865126	0.0167346	0	2.37001
CXCL12---ITGA4	0.0895989	0.0173603	0	2.36762
ICAM2---ITGB2	0.0811011	0.0157143	0	2.36757
ITGB2---ICAM2	0.0811011	0.0157143	0	2.36757
PTPRC---CD4	0.0850173	0.0166029	0	2.35625
IL4R---IL2RG	0.0628484	0.0126844	0	2.30873
ITGB2---ICAM3	0.0698318	0.0141518	0	2.30281
ICAM3---ITGB2	0.0698318	0.0141518	0	2.30281
SELL---SELPLG	0.0600966	0.012289	0	2.28982
SELPLG---SELL	0.0600966	0.012289	0	2.28982
HLA-DQB1---CD4	0.0818645	0.0170745	0	2.26133
CD59---CD2	0.0466167	0.00999012	0	2.22216
HLA-DMB---CD74	0.078569	0.0168777	0	2.21878
SPP1---ITGA4	0.0711546	0.0153719	0	2.21059
VCAN---ITGA4	0.0831234	0.0179934	0	2.20773
BTLA---CD247	0.0382236	0.00837955	0	2.18939
THBS1---ITGA4	0.0740577	0.0163418	0	2.18002
B2M---CD247	0.0613486	0.0135681	0	2.17673
TGFB1---ITGB1	0.0668143	0.0149565	0	2.15931
S100A8---ITGB2	0.0657247	0.0147965	0	2.1511
FN1---ITGA4	0.0729879	0.0164321	0	2.15107
HLA-DPA1---CD4	0.0752815	0.0169548	0	2.15053
HLA-E---CD8A	0.0798856	0.0182003	0	2.13392
CTGF---ITGB2	0.0639535	0.0146071	0	2.13028
THBS2---ITGA4	0.0696695	0.0159438	0	2.12746
BTLA---CD79A	0.0408763	0.00935757	0	2.12694
HGF---PDGFRA	0.0487502	0.011206	0	2.12103
ADAM10---CD44	0.0668303	0.0153865	0	2.11877
ICAM1---IL2RG	0.0553786	0.0127806	0	2.11529
ITGA4---VCAM1	0.0693662	0.0160729	0	2.10954
VCAM1---ITGA4	0.0693662	0.0160729	0	2.10954
ITGB2---ICAM1	0.0711192	0.0166127	0	2.09789
ICAM1---ITGB2	0.0711192	0.0166127	0	2.09789
CYR61---ITGB2	0.0631746	0.0147724	0	2.09637
HLA-C---CD8A	0.0657729	0.0153953	0	2.09493
TNFSF12---CD163	0.0531112	0.0124642	0	2.09113
HLA-A---CD8A	0.0788589	0.0185458	0	2.08812
PTPRC---MRC1	0.0623608	0.0146804	0	2.08667
MRC1---PTPRC	0.0623608	0.0146804	0	2.08667
TNFSF13B---TNFRSF13B	0.0411296	0.0096941	0	2.08488
IL26---IL10RB	0.00740123	0.00175951	0	2.07196
XCL2---XCR1	0.0233351	0.00555778	0	2.06972
ICAM2---ITGAL	0.0580265	0.0138241	0	2.06944
SELPLG---ITGAM	0.0605578	0.0144701	0	2.06516
ITGB2---THY1	0.0634065	0.0151632	0	2.06398
LTA---TNFRSF14	0.0314973	0.00753538	0	2.06333
XCL1---XCR1	0.0211854	0.00510412	0	2.05312
IL18---CD48	0.0498896	0.0120322	0	2.05174
HLA-B---CD8A	0.0640842	0.0154622	0	2.05116
TGM2---ITGA4	0.0743926	0.0181211	0	2.03743
TGFB1---ENG	0.0738985	0.0180613	0	2.03259
SPP1---PTGER4	0.0396874	0.00985369	0	2.00984
VCAM1---ITGB2	0.0609861	0.0151633	0	2.00782
LTA---TNFRSF1B	0.0315246	0.00786112	0	2.00353
LGALS9---CD44	0.0508495	0.0127034	0	2.00093
SPP1---CD44	0.0525536	0.0131494	0	1.9987
TNFRSF14---BTLA	0.0357529	0.00895889	0	1.99655
BTLA---TNFRSF14	0.0357529	0.00895889	0	1.99655
ITGAL---ICAM3	0.0435436	0.0109137	0	1.99623
ICAM3---ITGAL	0.0435436	0.0109137	0	1.99623
INSR---PTPRC	0.0630705	0.0158623	0	1.99129
TGFB1---TGFBR2	0.0609742	0.0153498	0	1.98991
TIMP2---CD44	0.0544513	0.0137589	0	1.98452
CD160---TNFRSF14	0.0390443	0.00997634	0	1.96842
TNFRSF14---CD160	0.0390443	0.00997634	0	1.96842
SPON2---ITGA5	0.0489547	0.0125618	0	1.96232
INSR---LAT	0.0470606	0.0121044	0	1.95889
TNFSF14---TNFRSF14	0.0519177	0.0134694	0	1.94646
TIMP3---CD44	0.064105	0.0166961	0	1.94087
CXCL12---ITGA5	0.0641838	0.0167202	0	1.94055
MIF---CXCR4	0.0527565	0.0137945	0	1.93518
ICAM1---ITGAL	0.0544937	0.014251	0	1.93496
ITGAL---ICAM1	0.0544937	0.014251	0	1.93496
FN1---CD44	0.056449	0.0147721	0	1.934
HGF---FLT3	0.0164578	0.00432116	0	1.92904
BACE1---SELPLG	0.0410514	0.0108465	0	1.9201
INSR---CD247	0.0451568	0.0119471	0	1.91819
HGF---CSF1R	0.0521026	0.0138195	0	1.91458
CD58---CD2	0.0428364	0.0113626	0	1.91445
AXL---IL2RG	0.0450205	0.0120197	0	1.90509
HGF---NRP1	0.0510391	0.0136332	0	1.9044
PLAU---ITGB2	0.0625915	0.0167275	0	1.90368
HGF---FLT1	0.0543692	0.0145391	0	1.90278
HGF---CD44	0.0579179	0.0155755	0	1.89466
COL1A1---CD44	0.059773	0.0160905	0	1.89322
TGFB1---TGFBR1	0.0456676	0.0122981	0	1.89265
S100A9---CD68	0.0571751	0.0154205	0	1.89047
ADAM10---GPNMB	0.0610318	0.0164609	0	1.89045
SELL---PODXL	0.0536781	0.0144935	0	1.88885
PODXL---SELL	0.0536781	0.0144935	0	1.88885
CCL4---CCR5	0.0673099	0.0182001	0	1.88681
LTA---TNFRSF1A	0.0345575	0.00936087	0	1.88417
TGFB1---APP	0.0491881	0.0133519	0	1.88119
ICAM1---SPN	0.0526255	0.0142884	0	1.88084
SPN---ICAM1	0.0526255	0.0142884	0	1.88084
VCAN---SELL	0.0659521	0.0179291	0	1.87906
IL16---KCNA3	0.0243855	0.00670316	0	1.86296
CD28---CD247	0.0433513	0.0119191	0	1.86272
IL16---CCR5	0.052358	0.0144313	0	1.85914
INSR---CD3D	0.0690982	0.0190483	0	1.85893
ADAM28---ITGA4	0.0481139	0.013326	0	1.85213
TGFB1---TGFBR3	0.0490626	0.0136111	0	1.84977
COL1A2---CD44	0.058401	0.0163473	0	1.83688
CD40LG---ITGB2	0.0658591	0.018442	0	1.83633
CCL5---CCR5	0.0702453	0.0196968	0	1.83439
LGALS9---HAVCR2	0.0361181	0.0101345	0	1.83335
ICOSLG---CTLA4	0.0184818	0.00520422	0	1.82815
CCL5---CXCR3	0.0638666	0.0179883	0	1.82795
HBEGF---CD44	0.0514295	0.0145146	0	1.82502
FCER2---ITGB2	0.0168495	0.00479397	0	1.81319
CCL3---CCR5	0.0591125	0.016822	0	1.81305
CD86---CTLA4	0.0311974	0.00888263	0	1.81225
CTLA4---CD86	0.0311974	0.00888263	0	1.81225
APP---CD74	0.0542322	0.0155406	0	1.80304
CD96---NECTIN2	0.0330918	0.00953751	0	1.79468
NECTIN2---CD96	0.0330918	0.00953751	0	1.79468
HGF---AXL	0.0474332	0.0137717	0	1.78411
ICAM1---ITGAX	0.0493685	0.0143599	0	1.78147
IL16---CD4	0.0608284	0.0176957	0	1.78129
SELPLG---ESAM	0.0348805	0.010157	0	1.77985
CXCL12---CXCR3	0.055297	0.0161444	0	1.77611
IL10---IL10RA	0.0461714	0.0134805	0	1.77605
IFNG---IFNGR1	0.0565456	0.0165366	0	1.77369
HGF---KDR	0.0408891	0.0119578	0	1.77368
CXCL8---CD79A	0.0542253	0.0158625	0	1.77328
VCAN---CD44	0.0631511	0.0184983	0	1.77136
HGF---PDGFRB	0.0484394	0.0141991	0	1.77031
TNF---VSIR	0.0612261	0.0179572	0	1.76953
CXCL12---CD4	0.0629339	0.0184885	0	1.76715
CCL2---CCR5	0.0558669	0.0164357	0	1.7651
FN1---CD79A	0.0533391	0.01577	0	1.75795
SPON2---ITGB1	0.0471822	0.0139784	0	1.75498
HGF---ROR2	0.0397789	0.0117902	0	1.75433
PLAT---ITGB2	0.0548175	0.0163322	0	1.74685
ITGB2---CD226	0.057355	0.0171045	0	1.74549
S100A8---CD68	0.0375433	0.0112034	0	1.74453
LTA---LTBR	0.0263244	0.0079075	0	1.73498
CD14---ITGA4	0.0598033	0.0179758	0	1.73411
SPP1---ITGA5	0.044068	0.0133202	0	1.72604
HGF---ITGB1	0.0539095	0.0164442	0	1.7129
GRN---TNFRSF1B	0.0333956	0.0102164	0	1.70868
COL1A1---ITGA5	0.0535478	0.0164141	0	1.70583
CCL8---CCR5	0.0154772	0.00474521	0	1.70539
ITGB1BP1---ITGB2	0.0485174	0.0148902	0	1.70407
TGFBR1---CD44	0.0435171	0.0133962	0	1.69968
SELL---CD34	0.0448947	0.0138554	0	1.69602
CD34---SELL	0.0448947	0.0138554	0	1.69602
CCL26---CCR5	0.0392968	0.0121371	0	1.6949
S100A8---CD36	0.0357785	0.011059	0	1.69378
LGALS9---CD47	0.0467181	0.0144439	0	1.69345
TNFSF12---TNFRSF25	0.0342891	0.0106154	0	1.6915
TGFB1---ITGB5	0.0417809	0.0129461	0	1.69025
SPP1---S1PR1	0.035242	0.010937	0	1.68799
CXCL2---XCR1	0.0268048	0.00832225	0	1.68733
TNC---ITGA5	0.0471443	0.0146403	0	1.68706
MDK---ITGA4	0.0512432	0.0160068	0	1.67862
CD47---SIRPG	0.0500172	0.0157043	0	1.6712
SIRPG---CD47	0.0500172	0.0157043	0	1.6712
TNFSF12---TNFRSF12A	0.0328557	0.0103283	0	1.66944
CSF1---FLT3	0.0144358	0.00454524	0	1.667
HLA-F---LILRB2	0.0442917	0.0139792	0	1.66369
CCL8---CCR2	0.0112842	0.00356125	0	1.66357
VCAM1---ITGB7	0.0473666	0.0149806	0	1.66071
IGFL2---IGFLR1	0.0368633	0.01166	0	1.66053
CXCL12---ITGB1	0.0553489	0.0175324	0	1.65847
COL14A1---CD44	0.0431501	0.0136766	0	1.65758
TNFSF13B---CD40	0.059548	0.018887	0	1.6566
CTGF---ITGA5	0.0410933	0.0130429	0	1.65556
CYR61---ITGA5	0.04132	0.0131243	0	1.65453
AREG---FLT3	0.0267584	0.00850439	0	1.6536
ICAM2---ITGAM	0.0566306	0.0180142	0	1.65239
MMP2---CCR2	0.0391036	0.0124745	0	1.64824
CCL13---CCR5	0.0224323	0.00715679	0	1.64806
VEGFB---FLT3	0.0297215	0.00951633	0	1.64293
HGF---RYK	0.0377242	0.0121071	0	1.63956
HGF---TIE1	0.0361366	0.0116379	0	1.63455
ICAM1---IL2RA	0.0466313	0.0150243	0	1.63393
PLAU---ITGA5	0.0473159	0.0152846	0	1.63018
FLT1---NRP1	0.0458352	0.0148225	0	1.6286
FN1---ITGA5	0.0471395	0.0152519	0	1.62788
PDGFC---FLT3	0.0228406	0.00739056	0	1.62771
INSR---IL2RB	0.0475808	0.0154259	0	1.62496
JAM3---ITGB2	0.0522857	0.0169643	0	1.62386
TNF---ICOS	0.0360746	0.0117132	0	1.62276
INSR---CD79A	0.0489385	0.0159115	0	1.62083
TNFSF13B---TNFRSF13C	0.0466527	0.0151848	0	1.61927
HGF---INSR	0.0458739	0.0149533	0	1.61715
CCL14---CCR5	0.0412078	0.0134669	0	1.61343
S100A9---CD36	0.0491724	0.0160723	0	1.61322
HGF---DDR2	0.0369644	0.0121036	0	1.61062
COL4A1---CD93	0.0330347	0.0108197	0	1.61023
INSL3---ADRB2	0.0189055	0.00621275	0	1.60534
CD99---PILRA	0.047216	0.0155264	0	1.60449
CD5L---CD5	0.0530825	0.0175118	0	1.59985
SEMA4D---PLXNB2	0.0513987	0.0169712	0	1.59858
PDGFD---FLT3	0.0170052	0.00561499	0	1.59845
SPON2---ITGAM	0.0479857	0.0158725	0	1.59601
MMP2---PECAM1	0.0422878	0.0140169	0	1.593
PDGFC---PDGFRA	0.0445235	0.0147707	0	1.59176
CCL2---CCR2	0.0427575	0.0142379	0	1.58637
ICOSLG---ICOS	0.027417	0.00914018	0	1.58467
ICOS---ICOSLG	0.027417	0.00914018	0	1.58467
CD40LG---ITGAM	0.05144	0.0171503	0	1.5846
CSF1---PDGFRA	0.038451	0.0128555	0	1.58056
CCL13---CCR2	0.0162538	0.00543891	0	1.57921
ADM---ADRB2	0.0515755	0.0172688	0	1.57846
FGF22---PDGFRA	0.0192116	0.00644688	0	1.57516
COL4A2---CD93	0.0384973	0.0129806	0	1.56833
FN1---ITGB7	0.0509997	0.0172157	0	1.56671
HLA-E---KLRC1	0.0557669	0.0188923	0	1.56156
SEMA4A---LILRB2	0.029632	0.0100681	0	1.55728
ADAM10---NOTCH2	0.0436978	0.0148617	0	1.55589
ADAM15---ITGA5	0.0398015	0.0135373	0	1.55582
HGF---MERTK	0.0329668	0.011213	0	1.55576
CSF1---CSF3R	0.0475388	0.0161758	0	1.55521
HGF---FGFR1	0.036412	0.0124033	0	1.55362
S100A8---TLR4	0.0431152	0.0147044	0	1.55189
TGFB1---ITGAV	0.0432051	0.0147354	0	1.55185
CD244---LAT	0.024873	0.00848622	0	1.55128
CCL26---CCR2	0.0274423	0.00936838	0	1.55043
ICOSLG---CD28	0.0290854	0.00993664	0	1.54937
ADAM17---ITGA5	0.0580155	0.0198354	0	1.54831
TIMP2---ITGB1	0.0439021	0.0150505	0	1.54441
MDK---ITGB2	0.0441626	0.0151399	0	1.5444
NECTIN2---TIGIT	0.0304757	0.01045	0	1.54406
TIGIT---NECTIN2	0.0304757	0.01045	0	1.54406
COL1A1---CD93	0.0419144	0.0143733	0	1.54399
ANGPT2---FLT3	0.0197552	0.0067885	0	1.54093
FN1---C5AR1	0.0367367	0.0126326	0	1.53999
THBS1---CD47	0.0484533	0.0166691	0	1.53936
CCL19---CCR7	0.0399156	0.0137366	0	1.53886
ICAM1---ITGAM	0.0530368	0.0182693	0	1.53752
ITGAM---ICAM1	0.0530368	0.0182693	0	1.53752
COL1A2---CD93	0.0421784	0.0145466	0	1.53576
LGALS1---ITGB1	0.0551192	0.019039	0	1.53355
FLT3LG---FLT3	0.0155712	0.00537945	0	1.53318
INSR---ADRB2	0.0467982	0.0162847	0	1.52288
FBN1---ITGA5	0.0384787	0.0134097	0	1.52072
CLEC1B---KLRB1	0.0310301	0.0108292	0	1.51866
MMRN2---CD93	0.031382	0.0109762	0	1.51547
IL1B---ADRB2	0.0457811	0.0160243	0	1.51443
VEGFA---FLT3	0.0194872	0.00683025	0	1.51238
IL18---IL18RAP	0.0365296	0.0128134	0	1.51134
INSR---FCGR2A	0.0368842	0.0129681	0	1.50796
CD28---CD86	0.04229	0.0148755	0	1.50732
CD86---CD28	0.04229	0.0148755	0	1.50732
INSL3---RAMP2	0.0185805	0.00653938	0	1.50642
FLT1---NRP2	0.0433242	0.0152846	0	1.50303
SEMA4A---PLXND1	0.0461054	0.0163174	0	1.49846
PLXND1---SEMA4A	0.0461054	0.0163174	0	1.49846
VEGFB---PDGFRA	0.0484114	0.0171368	0	1.4982
LILRB4---LAIR1	0.0372842	0.0132116	0	1.49669
CD28---CD4	0.0513988	0.0182219	0	1.49601
TNF---TNFRSF1B	0.0384928	0.0136633	0	1.49422
CD244---CD48	0.025718	0.0091532	0	1.49033
CD48---CD244	0.025718	0.0091532	0	1.49033
POMC---ADRB2	0.0360903	0.0129396	0	1.47975
INHBA---ENG	0.0587471	0.0210966	0	1.47747
SPP1---ITGB1	0.04091	0.0146936	0	1.4772
TGFBR1---BMPR2	0.0295588	0.0106193	0	1.47682
SEMA4A---NRP1	0.0354011	0.0127245	0	1.47611
ANGPT2---PDGFRA	0.0351552	0.0126379	0	1.47591
FN1---PLAUR	0.0432968	0.0155889	0	1.47368
TGFBR1---ENG	0.0510424	0.0184022	0	1.47177
LGALS9---MRC2	0.040914	0.0148154	0	1.46544
ORM1---CCR5	0.0525261	0.0190445	0	1.46361
S100A9---TLR4	0.0523731	0.0190314	0	1.4604
CD55---ADGRE2	0.0323632	0.0117738	0	1.45869
PLAU---ITGAM	0.0481042	0.0175299	0	1.45629
TNF---FAS	0.0354934	0.0129823	0	1.45094
ADAM17---RHBDF2	0.0554335	0.0202912	0	1.44986
THBS1---ITGB1	0.0446972	0.0163671	0	1.44933
HGF---TEK	0.0348075	0.0127726	0	1.44627
MMRN2---CD248	0.0308681	0.0113335	0	1.44545
TGFB1---ACVRL1	0.0366322	0.0134626	0	1.44409
AREG---PDGFRA	0.039657	0.0145817	0	1.44336
HLA-C---LILRB2	0.0320783	0.011807	0	1.44188
PDGFD---PDGFRA	0.0309885	0.0114234	0	1.43967
CXCL16---CXCR6	0.0298449	0.0110093	0	1.43868
HGF---LTK	0.0229951	0.00848619	0	1.43803
HLA-A---LILRB2	0.0557565	0.0206071	0	1.43595
PDGFC---FLT1	0.0455902	0.016857	0	1.43532
FLT3LG---PDGFRA	0.0302907	0.0112077	0	1.43431
ADAM10---NOTCH4	0.0411428	0.0152504	0	1.43173
INHBA---TGFBR3	0.0493516	0.0182942	0	1.43166
TNFSF13B---TFRC	0.0488696	0.0181259	0	1.43084
VEGFC---PDGFRA	0.0327088	0.0121613	0	1.42731
COL6A3---ITGB1	0.0440657	0.0163995	0	1.42595
TYROBP---TREM1	0.0563253	0.0209664	0	1.42566
CD14---ITGB2	0.048144	0.0179334	0	1.42466
CYR61---ITGAM	0.0431714	0.0160877	0	1.42406
INSL3---RAMP3	0.0167296	0.00624074	0	1.42247
CSF1---CSF1R	0.0401069	0.0149679	0	1.42191
COL18A1---ITGA5	0.0461207	0.0172295	0	1.42048
B2M---KLRC1	0.0469405	0.0175521	0	1.41914
PTPRJ---LAT	0.0284615	0.0106718	0	1.41512
CD55---CR1	0.0277281	0.010411	0	1.41316
COL4A1---CD47	0.0426394	0.0160116	0	1.41302
ADAM10---APP	0.040883	0.0153665	0	1.41165
HLA-B---LILRB2	0.0315049	0.0118454	0	1.41117
MMRN2---CLEC14A	0.029139	0.0109639	0	1.4101
CTGF---ITGAM	0.0427754	0.0161689	0	1.4035
KDR---FLT1	0.0376481	0.014242	0	1.40236
FLT1---KDR	0.0376481	0.014242	0	1.40236
FGF22---CSF1R	0.019274	0.00731559	0	1.39749
ADAM10---AXL	0.0427869	0.0162557	0	1.39617
CCL13---CXCR3	0.0208628	0.00792654	0	1.39606
WNT5A---ADRB2	0.0245259	0.00932556	0	1.39495
PLAU---PLAUR	0.0417367	0.0159104	0	1.39129
CXCL9---FCGR2A	0.0250244	0.00954699	0	1.39013
CD36---TLR4	0.0414507	0.0158167	0	1.38989
TGFBR1---TGFBR3	0.0327284	0.0125003	0	1.38851
NRP1---KDR	0.0336924	0.0129349	0	1.38108
KDR---NRP1	0.0336924	0.0129349	0	1.38108
COL1A1---ITGB1	0.0455574	0.0175063	0	1.37976
PLAT---ITGAM	0.0430653	0.0165547	0	1.37923
CSF1---CSF2RA	0.0368403	0.01417	0	1.37838
DCN---TLR4	0.0399938	0.0154192	0	1.37499
TGFBR1---TGFBR2	0.037995	0.0146569	0	1.37417
FGF2---PDGFRA	0.0234322	0.00909559	0	1.36515
TNFRSF1A---TNFRSF1B	0.0331895	0.0129005	0	1.36323
TNFRSF1B---TNFRSF1A	0.0331895	0.0129005	0	1.36323
VWF---LRP1	0.0433373	0.0168696	0	1.36113
VEGFB---NRP1	0.0447843	0.0174338	0	1.36106
GREM1---KDR	0.0288573	0.0112361	0	1.36072
VEGFB---FLT1	0.0466852	0.018192	0	1.35961
ITGB1BP1---ITGB7	0.0384968	0.0150362	0	1.35624
PDGFC---CSF1R	0.0461995	0.0181177	0	1.35043
ADAM10---TREM2	0.0385752	0.0151296	0	1.35025
APP---PTGER2	0.0333095	0.0130699	0	1.34962
B2M---LILRB2	0.0458721	0.0180102	0	1.34876
COL1A2---ITGB1	0.0449041	0.017681	0	1.3446
HLA-F---LILRB1	0.0340491	0.0134087	0	1.34438
GHRL---PTGER3	0.0212528	0.00836939	0	1.34436
NRP1---PLXNA1	0.0414208	0.0163282	0	1.34293
ADAM10---NOTCH1	0.038118	0.0150278	0	1.34278
COL1A1---CD36	0.0395278	0.0155954	0	1.34169
COL1A2---CD36	0.039835	0.0157225	0	1.34115
ADM---RAMP2	0.0367964	0.0145362	0	1.33985
TNC---PTPRB	0.0311036	0.0122971	0	1.33869
FN1---ITGB1	0.0417293	0.016533	0	1.33566
THBS2---NOTCH4	0.0294548	0.0116699	0	1.33564
COL3A1---ITGB1	0.040985	0.0162821	0	1.33175
ANGPT2---FLT1	0.0373379	0.0148351	0	1.33157
COL4A1---ITGB1	0.038909	0.0154624	0	1.33129
THBS2---CD36	0.0295266	0.0117396	0	1.33056
LAMA4---ITGB1	0.0427142	0.0169895	0	1.33002
HLA-C---NOTCH4	0.0289288	0.0115448	0	1.32519
SEMA3G---NRP2	0.0314742	0.0125815	0	1.3228
CD6---ALCAM	0.0406231	0.0162445	0	1.32229
ALCAM---CD6	0.0406231	0.0162445	0	1.32229
ANXA1---FPR3	0.0448939	0.0179778	0	1.32025
WISP1---ITGA5	0.0347741	0.0139297	0	1.31979
TIMP3---KDR	0.0388563	0.0155666	0	1.31963
IGF1---FLT3	0.016018	0.00641933	0	1.31906
HLA-DQA2---CD4	0.0465217	0.0186577	0	1.31809
POMC---RAMP2	0.0282076	0.0113157	0	1.31768
CTHRC1---ROR2	0.0303574	0.0121919	0	1.31605
CSF1---FLT1	0.0411535	0.0165282	0	1.31604
AREG---FLT1	0.0404707	0.016265	0	1.31506
THBS1---CD36	0.0353742	0.0142247	0	1.31424
GHRL---PTGIR	0.0252035	0.0101398	0	1.31351
TGFB3---TGFBR1	0.0342639	0.0138144	0	1.31045
TIMP1---CD63	0.0444587	0.017927	0	1.31028
SERPINE1---PLAUR	0.0412004	0.0166164	0	1.31
IFNG---IFNGR2	0.0437414	0.0176716	0	1.30752
CXCL9---CXCR3	0.0196904	0.00795702	0	1.30709
VCAN---ITGB1	0.0486109	0.0196675	0	1.30543
CCL19---CXCR3	0.0300678	0.0121788	0	1.30378
COL1A2---ITGA11	0.0397456	0.0161236	0	1.30157
COL1A1---ITGA11	0.0393456	0.0159755	0	1.30029
HGF---IGF1R	0.0290916	0.011833	0	1.29771
IL4R---IL13RA1	0.0346623	0.0141311	0	1.29444
SECTM1---CD7	0.0284606	0.0116209	0	1.29217
COL5A2---ITGB1	0.0489021	0.0200488	0	1.28634
EREG---FLT3	0.0149974	0.00615154	0	1.28555
IL10---IL10RB	0.0271175	0.0111266	0	1.28514
ADAM12---ITGB1	0.041086	0.0168698	0	1.28416
VEGFC---CSF1R	0.0336177	0.0138104	0	1.2834
HGF---PTK7	0.0346144	0.0142355	0	1.28182
WNT5A---ANTXR1	0.0359297	0.0147937	0	1.28014
COMP---ITGA5	0.0421091	0.0173598	0	1.27833
CLEC11A---ITGA11	0.0283842	0.011713	0	1.27691
IL18---IL18R1	0.0326637	0.0135034	0	1.27431
MMP14---CD44	0.0443398	0.0184027	0	1.26864
HLA-C---KIR2DL3	0.0169257	0.00702957	0	1.26759
VWF---SIRPA	0.0340841	0.0141576	0	1.26746
CCL26---CX3CR1	0.0175179	0.00728231	0	1.26625
EFNB2---PECAM1	0.0274737	0.0114246	0	1.26583
PECAM1---EFNB2	0.0274737	0.0114246	0	1.26583
FGF22---FLT1	0.0231543	0.00963092	0	1.26545
HLA-A---KIR2DL3	0.0294807	0.012266	0	1.26504
PDGFA---FLT3	0.01877	0.00783005	0	1.26123
PGF---FLT3	0.0128712	0.00538213	0	1.25774
HLA-B---KIR2DL3	0.0168288	0.00704482	0	1.25618
PDGFD---FLT1	0.0343653	0.0144043	0	1.2544
VEGFB---CSF1R	0.0484379	0.0203054	0	1.25423
GAS6---AXL	0.0434441	0.0182231	0	1.25334
IGF1R---CD3G	0.0260689	0.0109388	0	1.25279
THBS2---CD47	0.0377813	0.0158644	0	1.25182
INSR---FLT1	0.0379878	0.0159746	0	1.2497
FASLG---FAS	0.023254	0.00977861	0	1.24969
BGN---TLR4	0.0371248	0.0156256	0	1.24842
HGF---FLT4	0.0260348	0.0109621	0	1.24784
TGFB3---ENG	0.0508898	0.0214332	0	1.24749
PLAU---ITGB1	0.0399373	0.0168331	0	1.24638
PDGFC---AXL	0.0392484	0.0165446	0	1.24623
ANXA1---FPR1	0.0435983	0.0183797	0	1.24611
CCL4---CCR1	0.0459496	0.0193717	0	1.24606
FLT3LG---FLT1	0.0337022	0.0142111	0	1.24577
COL6A1---ITGB1	0.0391053	0.01649	0	1.24572
BAG6---NCR3	0.0424798	0.0179383	0	1.24369
ADAM17---NOTCH4	0.0469793	0.019843	0	1.24335
TNC---ITGB1	0.0396057	0.0167338	0	1.24289
HSPG2---ITGB1	0.041331	0.0174694	0	1.24234
PDGFC---KDR	0.0357253	0.0151098	0	1.24141
CXCL12---ITGAV	0.0414145	0.017526	0	1.24059
CSF1---ROR2	0.0313891	0.0133122	0	1.23745
VWF---TNFRSF11B	0.0342219	0.0145142	0	1.2374
KITLG---PDGFRA	0.0270535	0.0114747	0	1.23729
IBSP---ITGAV	0.0199501	0.00847246	0	1.23545
PDPN---CLEC1B	0.0275369	0.011701	0	1.23467
B2M---KIR2DL3	0.0251466	0.0106894	0	1.2341
TNF---NOTCH1	0.0344876	0.0146604	0	1.2341
FGF22---KDR	0.0171094	0.00727388	0	1.23388
ANGPTL2---LILRB2	0.024076	0.0102394	0	1.23338
FGF22---AXL	0.0208834	0.00889432	0	1.23131
PDGFD---CSF1R	0.0361006	0.0153882	0	1.23014
COL6A2---ITGB1	0.035364	0.0150759	0	1.22999
ANGPT2---CSF1R	0.0388868	0.0166195	0	1.22636
PTPRB---KDR	0.0263224	0.0112594	0	1.22509
HLA-A---APLP2	0.0420627	0.0180091	0	1.22377
FGF22---PDGFRB	0.0225079	0.00964326	0	1.22275
PDGFC---PDGFRB	0.0385353	0.0165297	0	1.22107
GHRL---TBXA2R	0.0224529	0.00963095	0	1.22107
LAMC1---ITGB1	0.0379414	0.0162753	0	1.22104
JAM2---JAM3	0.0258767	0.0111049	0	1.22038
JAM3---JAM2	0.0258767	0.0111049	0	1.22038
FLT3LG---CSF1R	0.0349718	0.0150267	0	1.21861
ITGB1---VCAM1	0.0352166	0.0151453	0	1.21733
VCAM1---ITGB1	0.0352166	0.0151453	0	1.21733
COL5A1---ITGB1	0.0374747	0.0161283	0	1.21627
LUM---ITGB1	0.0351493	0.0151286	0	1.21617
FGF22---ROR2	0.0148988	0.00641243	0	1.21612
COL16A1---ITGB1	0.0372369	0.016052	0	1.21393
WNT5A---ROR2	0.0184261	0.00794376	0	1.21375
TNF---TNFRSF1A	0.0378174	0.0163143	0	1.21286
CSF1---KDR	0.0319292	0.0137792	0	1.21233
ADAM15---ITGB1	0.0352457	0.0152364	0	1.20987
COL6A3---ITGA1	0.0455839	0.0197095	0	1.20959
TGFB1---VASN	0.033643	0.014552	0	1.20904
GDF11---BMPR2	0.0261773	0.0113263	0	1.20857
CTSD---APP	0.0298837	0.0129434	0	1.20708
PDCD1LG2---PDCD1	0.0155338	0.00674754	0	1.20285
ADAM10---NOTCH3	0.037588	0.0163342	0	1.20233
CXCL8---KDR	0.0327121	0.0142185	0	1.20199
CSF1---AXL	0.0361938	0.0157638	0	1.19907
PDGFC---ROR2	0.0366898	0.0160114	0	1.19623
AREG---CSF1R	0.0429494	0.0187456	0	1.19604
FGF2---CSF1R	0.023143	0.0101231	0	1.19284
CD40LG---CD40	0.0383579	0.0167938	0	1.19155
IL15---IL2RG	0.0267797	0.0117638	0	1.18672
LGALS3BP---CD33	0.0379372	0.0166687	0	1.18642
TGFB3---TGFBR3	0.0363488	0.0160028	0	1.18353
CCL5---CCR1	0.047285	0.0208866	0	1.17876
CCL2---ACKR4	0.0206732	0.00913492	0	1.17821
ADAM17---NOTCH2	0.0448541	0.0198289	0	1.17759
CCL5---ACKR4	0.0277618	0.0122827	0	1.17641
SEMA4A---PLXNB2	0.0355419	0.0157267	0	1.17625
IGF1R---IL2RB	0.0314845	0.0139406	0	1.17529
CCL20---CXCR3	0.0271072	0.0120092	0	1.17447
FGF22---DDR2	0.0165204	0.00732647	0	1.17295
MFGE8---PDGFRB	0.0301323	0.0134094	0	1.168
THBS2---ITGB1	0.0342124	0.0152461	0	1.16602
HGF---SDC2	0.040439	0.0180547	0	1.16333
ADAM10---TSPAN5	0.0327818	0.0146396	0	1.16296
DCN---TLR2	0.0364054	0.0163012	0	1.15913
CSF1---PDGFRB	0.0365446	0.0163949	0	1.15636
DLL1---NOTCH4	0.023988	0.0107641	0	1.15601
TNFSF14---LTBR	0.0319617	0.0143868	0	1.15154
INSR---CSF1R	0.0403506	0.0181635	0	1.15151
CCL21---CCR7	0.0264164	0.0118968	0	1.15079
CLEC11A---ITGB1	0.0335111	0.0150923	0	1.15077
PLAU---LRP1	0.0379324	0.0170869	0	1.15049
MIF---CD44	0.0329861	0.0148606	0	1.15031
IGF1R---CD6	0.0368463	0.0166183	0	1.14871
TGFBR1---ACVRL1	0.0254612	0.0114868	0	1.14826
SNCA---LAG3	0.0238498	0.0107668	0	1.14732
CXCL10---CXCR3	0.015775	0.00712404	0	1.14676
IGF1R---ADRB2	0.0310987	0.0140597	0	1.14523
F10---ITGB2	0.0391771	0.0177197	0	1.14461
TGFB3---TGFBR2	0.0414353	0.018757	0	1.14339
PDGFB---PDGFRA	0.0293436	0.0133154	0	1.13989
TGFB3---ITGB1	0.0417517	0.0189524	0	1.13942
HLA-C---LILRB1	0.0247984	0.0112793	0	1.1365
IL15---IL2RB	0.0322701	0.0146884	0	1.13547
LAMB1---ITGB1	0.0394866	0.0180004	0	1.13329
ADM---CALCRL	0.0330676	0.0150749	0	1.13322
HLA-A---LILRB1	0.0431179	0.0196832	0	1.13128
INSR---CD19	0.0216278	0.00987387	0	1.13112
VEGFB---KDR	0.0375915	0.0171671	0	1.13072
NID1---ITGB1	0.0391947	0.017905	0	1.13025
KDR---CDH5	0.0306499	0.0140026	0	1.13013
ADAM10---DLL1	0.0354598	0.0162084	0	1.12939
VEGFC---FLT1	0.0354351	0.0162024	0	1.12893
COL4A1---ITGA1	0.0418679	0.0191454	0	1.1288
PDGFC---TIE1	0.0332569	0.0152125	0	1.12835
HLA-C---LILRA1	0.0205972	0.00943705	0	1.12596
INSR---ADAM12	0.0348932	0.0160002	0	1.1248
ANGPT2---AXL	0.0313846	0.0143977	0	1.12417
HLA-A---LILRA1	0.0358403	0.016467	0	1.12196
RETN---TLR4	0.031734	0.0145861	0	1.12138
COL6A3---ITGA2	0.0328986	0.0151235	0	1.12118
NECTIN3---TIGIT	0.0235791	0.0108444	0	1.12048
ANGPT2---KDR	0.0281438	0.0129455	0	1.12031
VEGFB---AXL	0.0398064	0.0183137	0	1.12003
FGF22---FGFR1	0.017411	0.00801993	0	1.11824
CCL3---CCR1	0.0397168	0.0183336	0	1.11522
COL5A2---ITGA1	0.0467577	0.0216072	0	1.11366
FGF22---RYK	0.0172577	0.0079757	0	1.11346
LIFR---IL6ST	0.045142	0.0208653	0	1.11333
POMC---RAMP3	0.0244246	0.0112896	0	1.11327
CFP---NCR1	0.0218193	0.0100955	0	1.11181
ANGPTL2---LILRB3	0.0240743	0.0111485	0	1.11057
GRN---TNFRSF1A	0.028096	0.0130131	0	1.11034
HLA-B---LILRB1	0.0243997	0.0113089	0	1.10934
COL11A1---ITGB1	0.0342619	0.0158909	0	1.10836
THBS1---LRP1	0.0367992	0.0170823	0	1.10713
HLA-B---LILRA1	0.0203712	0.00945876	0	1.10673
IL15---IL2RA	0.0249649	0.0115974	0	1.10603
ADAM17---ITGB1	0.0451449	0.0210451	0	1.10104
PLAU---ITGB5	0.0301586	0.0140626	0	1.10066
ANGPTL1---LILRB3	0.0242792	0.0113305	0	1.09945
KITLG---CSF1R	0.027898	0.0130252	0	1.09879
VEGFB---ROR2	0.0401048	0.0187296	0	1.09842
MIF---CD74	0.0353859	0.0165345	0	1.09765
ANGPT2---PDGFRB	0.0306448	0.0143237	0	1.09718
SPP1---ITGB5	0.0254977	0.0119315	0	1.09553
VEGFC---ROR2	0.0264631	0.012398	0	1.09381
PDGFC---RYK	0.0314319	0.0147318	0	1.09325
PCSK1N---GPR171	0.0238685	0.0111898	0	1.09285
CSF1---TIE1	0.0285341	0.013383	0	1.09223
IGF1R---PTPRE	0.0328081	0.0153951	0	1.09153
EFNA1---FLT3	0.0137376	0.00644745	0	1.09121
FGF22---INSR	0.0220635	0.01037	0	1.08918
TGFB3---ITGB5	0.0323858	0.0152248	0	1.08889
VCAN---TLR2	0.0456626	0.0214972	0	1.08683
CSF1---SIRPA	0.0286866	0.0135141	0	1.08586
CXCL13---CXCR3	0.0171549	0.00808442	0	1.08531
DLL1---NOTCH2	0.0267085	0.0125894	0	1.08503
NOTCH2---DLL1	0.0267085	0.0125894	0	1.08503
KDR---CSF2RB	0.0245953	0.0115968	0	1.08459
CCL18---CCR1	0.0317762	0.0149885	0	1.08404
WNT5A---MCAM	0.01812	0.00855126	0	1.08328
TNC---ITGAV	0.0319619	0.0150972	0	1.08203
S100A12---CD36	0.024901	0.0118074	0	1.07644
VEGFA---PDGFRA	0.0249572	0.0118417	0	1.07552
ANGPT2---ROR2	0.0293519	0.0139291	0	1.0753
JAM3---ITGB1	0.0351195	0.0166747	0	1.07457
FLT3LG---KDR	0.0247075	0.0117354	0	1.07402
PDGFD---KDR	0.0251119	0.0119295	0	1.07377
COL1A1---ITGA1	0.0429985	0.0204301	0	1.07355
TGM2---ITGB1	0.0408077	0.0193899	0	1.0735
FGF7---PDGFRA	0.0186445	0.00885884	0	1.07347
VEGFB---PDGFRB	0.0383564	0.0182476	0	1.07172
HGF---EPHA4	0.0260193	0.0123926	0	1.07004
CCL8---CCR1	0.0162568	0.0077557	0	1.06762
FLT3LG---AXL	0.0282516	0.0134792	0	1.06754
PTN---PTPRB	0.0245013	0.0116912	0	1.06737
PDGFC---INSR	0.0354152	0.016902	0	1.06713
SIRPA---CD47	0.0356651	0.0170291	0	1.06646
CD47---SIRPA	0.0356651	0.0170291	0	1.06646
COL6A1---ITGA1	0.0415507	0.0198452	0	1.06605
MFAP5---NOTCH1	0.0244904	0.0117064	0	1.06485
COL4A2---ITGB5	0.0297575	0.0142268	0	1.06459
CSF1---MERTK	0.0264261	0.0126367	0	1.06429
AREG---KDR	0.0306681	0.0146774	0	1.06309
LAMC1---ITGA1	0.0409466	0.0195999	0	1.06286
HP---ITGB2	0.0494148	0.023656	0	1.06271
FGF2---NRP1	0.0262737	0.0125799	0	1.06243
PDGFD---ROR2	0.0260144	0.0124592	0	1.06203
COL4A1---ITGA2	0.0280161	0.0134208	0	1.06173
COL1A2---ITGA1	0.0428285	0.0205371	0	1.0603
PDGFD---AXL	0.0285651	0.0137004	0	1.05997
COMP---CD36	0.0327348	0.0157092	0	1.05916
TGFB3---ACVRL1	0.0286364	0.0137434	0	1.05905
GAS6---MERTK	0.0394009	0.0189454	0	1.05634
LAMA4---ITGAV	0.0338411	0.0162769	0	1.05591
DLL1---NOTCH3	0.0270274	0.0129995	0	1.0559
NOTCH3---DLL1	0.0270274	0.0129995	0	1.0559
FLT3LG---ROR2	0.0253267	0.012191	0	1.05478
B2M---LILRB1	0.0356649	0.017174	0	1.05423
CSF1---LTK	0.0192131	0.00925181	0	1.0542
FGF22---TIE1	0.0140249	0.00675738	0	1.05334
VEGFC---KDR	0.0274477	0.0132355	0	1.05222
FGF2---FLT1	0.0266152	0.0128381	0	1.05176
BMP1---BMPR2	0.0237872	0.0114757	0	1.05155
PTPRB---INSR	0.0278046	0.0134192	0	1.05097
CD14---TLR4	0.0350948	0.0169576	0	1.04928
VEGFB---TIE1	0.0363428	0.0175722	0	1.04833
FGF18---PDGFRA	0.0161788	0.00783113	0	1.04672
COL5A1---ITGA1	0.040419	0.0195742	0	1.04604
CSF1---DDR2	0.0288124	0.0139555	0	1.04581
VWF---STAB2	0.0277276	0.0134315	0	1.04564
PDGFB---S1PR1	0.0278215	0.0134871	0	1.04457
PDGFC---MERTK	0.032198	0.0156216	0	1.04338
AREG---AXL	0.0331918	0.0161529	0	1.03899
AREG---ROR2	0.0333216	0.0162239	0	1.0383
ADAM17---NOTCH1	0.0413842	0.0201983	0	1.03481
ICAM3---CLEC4M	0.0228332	0.0111471	0	1.0344
VEGFC---AXL	0.0314403	0.0153544	0	1.03392
WNT5A---RYK	0.0195858	0.00956543	0	1.03383
FGF2---CD44	0.0298472	0.0145804	0	1.03351
PLAU---ITGAV	0.0322499	0.0157551	0	1.03343
APP---NOTCH2	0.0272412	0.0133312	0	1.03092
HGF---EGFR	0.0257449	0.0126233	0	1.02813
CD99---PILRB	0.0310782	0.0152437	0	1.02764
CSF1---RYK	0.029165	0.0143076	0	1.02741
FLT3LG---PDGFRB	0.02786	0.0136774	0	1.02635
EGFR---PTPRE	0.0300062	0.0147461	0	1.02488
ADAM10---TSPAN15	0.0297521	0.0146318	0	1.02384
HSPG2---LRP1	0.0368224	0.0181186	0	1.02307
BGN---TLR2	0.0341045	0.0167836	0	1.02287
TSLP---IL7R	0.0401128	0.01975	0	1.02217
ANXA1---FPR2	0.033664	0.0165931	0	1.02058
INHBA---ACVR1	0.0399788	0.0197195	0	1.01958
ANGPT2---TIE1	0.0262977	0.0129764	0	1.01899
COL6A2---ITGA1	0.0385901	0.0190475	0	1.01859
JAG1---NOTCH4	0.0300961	0.0148716	0	1.01697
COL9A2---ITGB1	0.0308861	0.0152734	0	1.01589
COL4A1---ITGAV	0.0280625	0.0138979	0	1.01372
FGF2---ROR2	0.0183897	0.0091107	0	1.01318
CCL20---CCR6	0.0228671	0.0113354	0	1.01238
COL18A1---KDR	0.0325011	0.0161159	0	1.01196
CTGF---LRP1	0.0308698	0.0153189	0	1.01084
ADAM15---ITGAV	0.0278954	0.0138433	0	1.01079
PLXNA1---NOTCH1	0.0329099	0.0163388	0	1.01017
PDGFD---PDGFRB	0.0279392	0.0138786	0	1.00938
FGF2---KDR	0.0203159	0.0101035	0	1.00768
S100A12---TLR4	0.0283708	0.0141262	0	1.00598
COL6A1---ITGA2	0.0298634	0.0148842	0	1.00455
LAMC1---ITGA2	0.0304005	0.0151522	0	1.00452
FLT4---ITGA5	0.0294906	0.0147179	0	1.00263
AREG---TIE1	0.0298311	0.0148993	0	1.00153
IL12A---CD28	0.0150185	0.00719419	2.29839338445348e-320	1.06173
VEGFC---FLT3	0.010752	0.00373412	1.04663518581662e-316	1.52551
C1QTNF1---AVPR2	0.00891966	0.00312824	1.29859884653026e-313	1.51134
HGF---EPHB1	0.0137639	0.00674382	5.15121e-299	1.02914
ENAM---CD63	0.00897284	0.00274383	3.18892e-285	1.70901
IFNL1---IL10RB	0.00619705	0.00131709	1.91886e-281	2.23337
PDGFB---FLT3	0.0111298	0.00496055	1.49993e-253	1.1657
CD80---CD28	0.00979608	0.00358963	1.62573e-242	1.44811
CD28---CD80	0.00979608	0.00358963	1.62573e-242	1.44811
CSF3---CSF3R	0.0114352	0.00456344	1.1067e-235	1.3251
BDNF---PDGFRA	0.00711065	0.00266819	1.18932e-221	1.41378
IL26---IL20RA	0.00727149	0.0030771	2.64182e-209	1.24041
KITLG---FLT3	0.00806038	0.00330893	7.66061e-195	1.28423
PMCH---MERTK	0.00531202	0.00161852	2.69601e-194	1.71396
CXCL12---CCR4	0.0103461	0.00460915	3.54111e-182	1.16634
BDNF---PDGFRB	0.00932392	0.00437594	8.10281e-181	1.09117
CTLA4---CD80	0.00542897	0.00140982	7.10278e-180	1.94441
CD80---CTLA4	0.00542897	0.00140982	7.10278e-180	1.94441
CCL22---CCR7	0.00977282	0.00410366	1.37788e-179	1.25166
TNFSF18---TNFRSF18	0.00521257	0.00118593	1.50534e-177	2.13503
CCL2---CCR4	0.00920676	0.00409831	1.1395e-175	1.16747
BDNF---FGFR1	0.00758346	0.00354121	4.38307e-174	1.0984
BDNF---AXL	0.00839223	0.00391917	3.70879e-165	1.09831
CCL3---CCR4	0.00940422	0.00440754	7.10101e-165	1.09316
BDNF---FLT1	0.0091573	0.00431677	3.22771e-163	1.08479
CCL5---CCR4	0.0117265	0.00566461	1.58857e-159	1.0496
CKLF---CCR4	0.00709142	0.00345156	1.269e-156	1.03861
BDNF---DDR2	0.006787	0.00312685	1.64896e-156	1.11782
CCL11---CCR5	0.00817836	0.00346844	6.36666e-152	1.23729
CCL11---CCR2	0.0060936	0.00263022	5.75939e-144	1.2118
BDNF---KDR	0.00670643	0.00316756	8.05038e-144	1.08193
BDNF---CSF1R	0.00692165	0.00281022	2.44619e-141	1.30013
FGF22---FLT3	0.0040452	0.00128534	2.26752e-138	1.6533
CCL13---ACKR4	0.00556434	0.00244379	1.10171e-137	1.18676
FGF2---FLT3	0.00544089	0.00214316	1.07764e-135	1.3437
CSF3---CSF2RA	0.00810053	0.00358812	2.9454e-134	1.17456
IL27---IL27RA	0.00314849	0.000581246	3.95855e-133	2.43542
BDNF---ROR2	0.00541872	0.00250064	3.50652e-120	1.11534
CCL2---CCR3	0.00673511	0.00319731	1.03727e-110	1.07461
FGF7---FLT3	0.00524774	0.00253115	4.80388e-110	1.05161
CXCL9---KIR2DL3	0.00481706	0.00204585	1.04237e-102	1.23505
CCL14---CCR3	0.00469746	0.00229191	2.91284e-98	1.03501
CCL8---ACKR4	0.00359057	0.0014053	2.50883e-97	1.35271
PPY---NPY1R	0.00432051	0.00199566	7.83154e-96	1.11395
IL12A---IL12RB2	0.00376468	0.00149253	2.83618e-88	1.33418
PTH2---RAMP2	0.00176533	0.000281957	1.6096e-81	2.6421
CCL18---CCR3	0.00367395	0.00169712	3.60054e-81	1.11378
FGF18---FLT3	0.00367276	0.00169207	3.82766e-78	1.11762
PTH2---RAMP3	0.00165424	0.000269436	4.47768e-75	2.61368
CCL26---CCR3	0.00367269	0.00179051	1.53256e-73	1.03606
PTH2---ADRB2	0.00161497	0.000240513	2.69242e-55	2.74223
SOST---LRP6	0.00218842	0.000924879	2.88963e-53	1.24165
INS---INSR	0.00122122	0.000100411	1.91099e-49	3.59121
HGF---ALK	0.00270733	0.00130616	1.93105e-49	1.05097
INS---PDGFRB	0.00119314	9.64349e-05	2.09291e-49	3.61539
BDNF---FLT3	0.00132267	0.000339412	2.677e-48	1.95919
INS---FGFR1	0.00100479	8.06799e-05	8.56334e-48	3.62221
INS---PDGFRA	0.000906766	5.61371e-05	8.4073e-46	3.98982
INS---RYK	0.000906147	7.65552e-05	1.53779e-45	3.54804
INS---FLT1	0.00117441	9.5359e-05	4.08223e-45	3.6086
INS---AXL	0.00107698	8.62399e-05	4.89894e-45	3.6272
INS---PTK7	0.00105092	8.64759e-05	6.61043e-44	3.588
INS---DDR2	0.000875244	6.86718e-05	5.00078e-42	3.65269
TNFSF13---TNFRSF14	0.00093562	0.00015153	2.35023e-41	2.61838
TNFSF13---TNFRSF1A	0.00113288	0.00018701	4.63208e-41	2.59239
CCL8---ACKR1	0.00203371	0.000909029	5.72591e-41	1.16084
IFNL1---IFNLR1	0.00158845	0.000605391	2.56059e-40	1.3902
INS---KDR	0.000862105	6.9198e-05	3.34438e-40	3.62004
TNFSF13---SDC2	0.0014061	0.00023162	5.04839e-40	2.59668
CCL13---CCR3	0.00150436	0.000584382	5.37486e-39	1.36265
TNFSF13---TNFRSF11B	0.000923652	0.000146038	1.58482e-37	2.65272
SELPLG---SIGLEC5	0.000834735	0.0001258	9.75537e-37	2.72049
INS---IGF1R	0.000752991	7.2111e-05	2.48135e-35	3.36639
INS---ERBB3	0.000813607	8.81291e-05	2.83438e-35	3.19214
INS---ROR2	0.000693302	5.09268e-05	4.58811e-33	3.74101
INS---TIE1	0.000676001	5.94423e-05	8.07465e-33	3.48553
INS---CSF1R	0.000892147	5.71094e-05	9.49521e-33	3.94206
INS---ERBB2	0.000826294	9.37809e-05	1.79103e-32	3.12573
ANGPT4---FLT3	0.00149607	0.000669908	4.15659e-32	1.15795
CCL11---ACKR4	0.00186789	0.000928829	1.22513e-31	1.00714
INS---EGFR	0.000662247	7.77633e-05	7.79624e-31	3.07395
CCL8---CCR3	0.0009634	0.000302561	8.41659e-30	1.66765
INS---LILRB2	0.000597114	3.48426e-05	7.51102e-29	4.06067
INS---TEK	0.000687585	6.10615e-05	9.3564e-29	3.47187
CXCL9---CCR3	0.00127165	0.000488638	2.05288e-28	1.37805
TNFSF13---TNFRSF17	0.000577631	5.40578e-05	1.72839e-26	3.39362
INS---EPHA3	0.000563017	4.71817e-05	2.71552e-26	3.54918
INS---MERTK	0.000533628	4.54467e-05	1.1437e-25	3.52489
INS---FGFR2	0.000556424	6.70147e-05	1.58814e-24	3.03486
INS---EPHA4	0.000554236	6.07453e-05	1.05771e-23	3.1687
INS---EPHA2	0.000558612	6.95251e-05	1.78615e-23	2.98822
PMCH---MCHR1	0.000606244	0.000107668	2.21312e-22	2.48235
TNFSF13---FAS	0.000586973	8.80955e-05	3.27866e-22	2.72232
INS---MET	0.000514299	7.39594e-05	3.40092e-22	2.78123
CCL25---ACKR4	0.000585088	0.000125887	7.07441e-22	2.20758
INS---EPHB4	0.000468155	6.5992e-05	6.72069e-20	2.808
INSL3---TSHR	0.000981972	0.000453876	6.92132e-20	1.11168
INS---FLT4	0.000398845	3.9487e-05	1.06007e-18	3.30391
CCL22---CCR4	0.000707611	0.000233841	2.51147e-17	1.59331
INS---LILRB1	0.000367041	2.30313e-05	3.27839e-17	3.93688
CCL22---ACKR1	0.00105041	0.000509725	1.543e-15	1.04171
FGF22---ALK	0.0006666	0.000291202	8.47774e-15	1.19202
INS---NTRK2	0.000327616	4.13638e-05	1.1996e-14	2.9555
CCL17---CCR4	0.000486603	0.000150945	4.23584e-14	1.68216
INS---DDR1	0.000479037	8.00138e-05	6.61077e-14	2.56691
CCL17---ACKR1	0.000728226	0.000331779	2.85744e-13	1.1318
INS---LTK	0.00027969	2.20638e-05	4.08368e-13	3.60528
INS---FGFR3	0.000336628	5.46006e-05	5.77865e-13	2.60226
PTH2---VIPR1	0.000368764	0.000103078	1.71066e-12	1.82894
INS---TYRO3	0.000270998	3.35278e-05	2.39515e-12	2.97776
CCL11---CCR3	0.000504363	0.000193504	4.68972e-12	1.37752
INS---EPHB2	0.000304322	5.28209e-05	6.73826e-12	2.50409
TNFSF13---TNFRSF13B	0.000232709	1.76878e-05	1.54161e-10	3.64454
INS---EPHB3	0.000324794	6.64134e-05	1.9938e-10	2.27285
PTH2---GPR84	0.000247938	4.14767e-05	2.29881e-10	2.55104
INS---FGFR4	0.000406608	0.0001008	1.35607e-09	2.00145
INS---NTRK3	0.000192302	2.51541e-05	1.21028e-08	2.88575
INS---FLT3	0.000184042	7.02041e-06	1.26741e-08	4.52803
INS---EPHB1	0.000155176	1.28038e-05	3.26315e-07	3.50004
INS---KIT	0.000160592	2.52868e-05	9.06204e-07	2.61995
BDNF---ALK	0.000222076	7.70191e-05	1.29789e-06	1.51564
INS---EPHA1	0.000163949	4.11228e-05	2.18844e-06	1.96934
CCL13---CCR9	0.000267982	0.000127091	2.2981e-05	1.07034
PTH2---GPR20	0.000132004	3.53641e-05	6.15168e-05	1.87088
PTH2---PTH1R	0.000112737	2.04909e-05	6.16095e-05	2.4039
INS---ROR1	0.000104427	8.9726e-06	0.000105642	3.40213
PTH2---TSHR	8.26402e-05	1.16068e-05	0.000588589	2.72999
INS---MST1R	8.72286e-05	2.59438e-05	0.00169386	1.71129
TG---TPO	6.23568e-05	1.58675e-05	0.00986337	1.90926

## Sheet: Supplementary Table 7
Ligand-Receptor Pair	Score	Other Score	P value	log fold-change
DRAXIN---DCC	0.00210836	8.57888e-05	0	4.60315
IHH---CDON	0.00350285	0.000208922	0	4.06101
APP---DCC	0.00729554	0.000450088	0	4.01573
NTN4---DCC	0.00519146	0.000367142	0	3.81808
SLIT2---DCC	0.00411986	0.000293453	0	3.80684
LGI2---ADAM23	0.00842497	0.000671993	0	3.64618
IAPP---VIPR1	0.00173544	0.000146435	0	3.55798
NMU---NMUR2	0.00416247	0.000364801	0	3.50866
QRFP---P2RY14	0.00216219	0.000190848	0	3.49512
GAL---GRM7	0.021353	0.00192186	0	3.47318
CGA---VIPR1	0.00313225	0.000281647	0	3.47059
IHH---PTCH1	0.0622091	0.00575392	0	3.43428
DKK1---KREMEN2	0.0240908	0.00234607	0	3.35961
DKK4---KREMEN2	0.0156637	0.00153048	0	3.35451
TAC1---TACR2	0.00274943	0.000311073	0	3.1397
WNT16---FZD10	0.0228326	0.00269939	0	3.07992
EFNA4---EPHA10	0.034104	0.00422033	0	3.01421
CCL27---CCR10	0.00151938	0.000191383	0	2.98237
ADM---MRGPRX2	0.0082615	0.00104853	0	2.97684
IHH---PTCH2	0.0296488	0.00381561	0	2.95766
FGF19---MST1R	0.0262911	0.00345841	0	2.92604
FGF3---MST1R	0.03206	0.00428331	0	2.90368
PYY---ADRA2A	0.00138775	0.000185505	0	2.8965
EFNA1---EPHA10	0.0379469	0.00516605	0	2.87661
FGF20---MST1R	0.0312617	0.00431263	0	2.85747
FGF3---FGFRL1	0.0602292	0.00835095	0	2.8503
FGF19---EPHA8	0.00399938	0.000558466	0	2.83801
WNT10A---FZD10	0.018554	0.002641	0	2.81211
FGF20---EPHA8	0.00544563	0.000781837	0	2.79858
FGF3---EPHB2	0.04368	0.00628365	0	2.7971
FGF3---EPHA8	0.00546478	0.000787933	0	2.79245
PF4---GRM7	0.00822114	0.00119909	0	2.77637
FGF3---EPHB3	0.0526536	0.00770455	0	2.77259
EFNA5---EPHA10	0.0120081	0.00177505	0	2.75739
FGF19---EPHB2	0.0365274	0.0054189	0	2.75268
FGF20---EPHB2	0.0425089	0.00636154	0	2.74012
FGF19---EPHB3	0.044281	0.0066856	0	2.72738
FGF20---EPHB3	0.0511926	0.00780446	0	2.71341
FGF19---KLB	0.00199908	0.0003093	0	2.68832
FGF17---MST1R	0.00765535	0.00120458	0	2.66692
KISS1---KISS1R	0.0124648	0.00199412	0	2.64343
ENHO---GPR19	0.00918146	0.00148942	0	2.62316
FGF23---MST1R	0.00440785	0.000722442	0	2.60745
MUC7---SELL	0.010416	0.00171392	0	2.60273
SOSTDC1---LRP4	0.0236767	0.00397609	0	2.57375
FGF3---DDR1	0.0536477	0.00904661	0	2.56793
ANGPT4---MST1R	0.00872334	0.00148385	0	2.55473
PTPRO---EPHB2	0.0464218	0.00790028	0	2.55468
WNT9A---FZD10	0.00435747	0.00074108	0	2.55417
FGF19---DDR1	0.0455173	0.00781196	0	2.54251
RLN2---VIPR1	0.035488	0.00609471	0	2.5415
NMU---GRM7	0.0116894	0.00201822	0	2.53346
IGF2---EPHB2	0.00187337	0.000327488	0	2.51249
FGF3---KIT	0.0243528	0.00427514	0	2.50976
FGF20---DDR1	0.0521503	0.00915869	0	2.50933
IHH---BOC	0.0100134	0.00176826	0	2.50085
FGF19---KIT	0.0195531	0.00346846	0	2.49469
BMP8B---BMPR1A	0.0187831	0.00338162	0	2.4733
FGF20---KIT	0.0238722	0.00430678	0	2.47037
GUCA2A---GUCY2C	0.0160873	0.00290459	0	2.46911
IGF2---EPHB3	0.00228	0.000413867	0	2.45895
SLITRK6---PTPRS	0.00601301	0.00109406	0	2.45732
FGF21---MST1R	0.00503442	0.00092212	0	2.44752
APLN---GRM7	0.00842684	0.00156789	0	2.42542
TGFA---MST1R	0.0316196	0.00595028	0	2.40959
DKK1---LRP4	0.050904	0.00969142	0	2.39288
WIF1---RYK	0.0204535	0.00389455	0	2.39252
PDGFA---EPHB2	0.0593907	0.0113916	0	2.38216
PDGFA---EPHB3	0.0666495	0.0127859	0	2.38195
IGF2---DDR1	0.00262306	0.000508915	0	2.36347
TGFA---EPHB2	0.0415635	0.00809095	0	2.36079
PCSK9---VLDLR	0.0192327	0.00375425	0	2.35665
WNT16---FZD7	0.0192369	0.00378394	0	2.34561
TGFA---EPHB3	0.049501	0.0097861	0	2.33853
DKK4---KREMEN1	0.0317946	0.00634739	0	2.32437
IAPP---ADRB2	0.00222243	0.000442966	0	2.32427
BMP8B---ACVR1	0.0208271	0.00417057	0	2.31987
IAPP---RAMP1	0.00262498	0.000525841	0	2.31742
RSPO2---LGR5	0.0128201	0.00257474	0	2.31546
EPHB2---NRCAM	0.0406154	0.00816021	0	2.31521
LAMB3---ITGA6	0.0803402	0.0162597	0	2.30475
FGF9---MST1R	0.0355898	0.00722186	0	2.30086
IAPP---RAMP2	0.00255308	0.000517628	0	2.30004
CXCL11---GRM7	0.00838543	0.00170613	0	2.29649
DKK2---KREMEN2	0.00483397	0.000983756	0	2.29567
KIT---PTPRO	0.0284107	0.00579671	0	2.29293
WNT16---FZD5	0.0276306	0.00564441	0	2.29117
TGFA---EPHA8	0.0065886	0.00135143	0	2.28464
FGF17---EPHB2	0.0120516	0.00252623	0	2.25371
WNT16---FZD3	0.0225209	0.00473635	0	2.24918
LAMC2---ITGA6	0.0744796	0.0157108	0	2.24502
FGF17---EPHB3	0.0147766	0.00312799	0	2.23964
FGF9---EPHB2	0.0460269	0.0097487	0	2.23908
FGF9---EPHA8	0.00740956	0.00157238	0	2.23572
CGA---ADRB2	0.00391254	0.000833581	0	2.22935
IGFL1---IGFLR1	0.00205715	0.000438371	0	2.22784
FGF9---EPHB3	0.0528759	0.0114105	0	2.21215
DKK1---KREMEN1	0.0460687	0.00996818	0	2.20827
FGF19---RET	0.00145586	0.000315362	0	2.20321
FGF19---ROR1	0.0084847	0.00184316	0	2.20207
EFNA1---EPHB3	0.0503121	0.0109614	0	2.19837
CGA---RAMP2	0.0044483	0.000968658	0	2.19803
NPPA---NPR2	0.00194526	0.000423454	0	2.19702
EFNA1---EPHB2	0.0423246	0.00923852	0	2.19564
EREG---EPHB2	0.0421552	0.00921806	0	2.19305
EREG---EPHB3	0.0500285	0.0109521	0	2.19143
FGF20---RET	0.00200655	0.000441454	0	2.18184
FGF3---RET	0.00201648	0.000445082	0	2.17717
L1CAM---EPHB2	0.0132197	0.00292403	0	2.17627
IAPP---RAMP3	0.00225082	0.000498606	0	2.17223
EPHB3---L1CAM	0.01611	0.00359027	0	2.16548
TAC3---TACR2	0.00608032	0.00135849	0	2.16132
ANGPT4---EPHB2	0.0130618	0.00291991	0	2.16098
FGF3---ROR1	0.0111205	0.00249145	0	2.15771
ANGPT4---EPHB3	0.0161105	0.00363011	0	2.1496
FGF17---DDR1	0.0161355	0.00364325	0	2.14663
FGF20---ROR1	0.0109923	0.00249193	0	2.14071
BMP7---BMPR1B	0.00246103	0.000558189	0	2.13844
NXPH3---NRXN3	0.0261506	0.00594899	0	2.13594
FGF3---EPHA2	0.0359377	0.00818152	0	2.13492
PDGFA---MST1R	0.0472227	0.010774	0	2.13182
FGF23---EPHB2	0.00708218	0.00161719	0	2.13002
CCL28---GRM7	0.0149607	0.00345356	0	2.1147
WNT16---FZD6	0.0242086	0.00559012	0	2.11437
FGF23---EPHB3	0.00866175	0.00200599	0	2.10979
TGFA---DDR1	0.0495194	0.0114804	0	2.10872
FGF8---MST1R	0.00603733	0.00140863	0	2.09883
WNT10A---FZD7	0.0161436	0.0037857	0	2.09203
FGF17---KIT	0.00555235	0.00130425	0	2.08903
FGF19---EPHA2	0.0306485	0.00721854	0	2.08588
EPHB2---ITGB4	0.0511589	0.0120629	0	2.08432
DSC2---DSG3	0.033657	0.00794155	0	2.08328
PDGFA---DDR1	0.061527	0.0145621	0	2.07892
BMP7---ACVR2B	0.0364209	0.00863783	0	2.0759
FGF20---EPHA2	0.0349027	0.0083012	0	2.07181
EPHB3---ITGB4	0.0573407	0.0136703	0	2.06844
SHH---CDON	0.00482915	0.00115682	0	2.06066
TGFA---KIT	0.0247901	0.00595819	0	2.05663
CGA---RAMP3	0.00384338	0.000924951	0	2.05374
CXCL3---GRM7	0.0203317	0.00493385	0	2.04272
WNT6---FZD10	0.00892287	0.00217475	0	2.03616
WNT11---FZD10	0.0130619	0.00318842	0	2.03411
UCN3---IL10RB	0.00792479	0.0019433	0	2.0273
FGF23---DDR1	0.00958346	0.0023711	0	2.01453
ANGPT4---DDR1	0.0170731	0.00422651	0	2.01393
FGF23---KIT	0.00323758	0.000801822	0	2.01221
FGF19---TYRO3	0.0195948	0.00488195	0	2.00472
HHLA2---TMIGD2	0.0127016	0.00317963	0	1.99774
WNT7B---FZD10	0.00724858	0.00181579	0	1.99651
TIMD4---HAVCR1	0.00709393	0.00178156	0	1.99284
AREG---EPHB2	0.0490024	0.0123213	0	1.99161
AREG---EPHB3	0.0552538	0.0139215	0	1.98868
ADM2---VIPR1	0.0151552	0.00381849	0	1.98846
FGF3---TYRO3	0.0233675	0.00589684	0	1.98631
FGF9---DDR1	0.0511199	0.0129294	0	1.98315
ANGPT4---KIT	0.00618177	0.00156982	0	1.97673
FGF3---EPHA4	0.029893	0.00760307	0	1.97501
EPHB2---EFNB1	0.0371028	0.00944987	0	1.97305
EFNB1---EPHB2	0.0371028	0.00944987	0	1.97305
FGF21---EPHB2	0.00801364	0.00204991	0	1.96637
EFNB1---EPHB3	0.0438707	0.0112589	0	1.9621
FGF9---KIT	0.027828	0.00716303	0	1.95774
PGF---EPHB2	0.0359956	0.00926702	0	1.95753
ERBB2---EPHB2	0.0451559	0.0116502	0	1.95447
WNT10A---FZD3	0.0192584	0.0049703	0	1.95387
FGF21---EPHB3	0.00979688	0.00253377	0	1.95061
FGF19---EPHA4	0.0254739	0.00659445	0	1.94953
WNT10A---FZD5	0.0238113	0.00619128	0	1.94317
BMP3---ACVR2B	0.00192827	0.000501466	0	1.94096
MELTF---TFRC	0.0453323	0.0118224	0	1.93892
CALCA---VIPR1	0.0195713	0.00511459	0	1.93584
FGF20---TYRO3	0.022746	0.0059494	0	1.93462
PGF---EPHB3	0.0423309	0.0110847	0	1.93305
GAL---ADRA2A	0.0219311	0.00574687	0	1.93195
EREG---MST1R	0.0328853	0.00861844	0	1.93182
FGF3---ERBB3	0.0360465	0.00952219	0	1.92038
MDK---ITGA6	0.0562265	0.0148661	0	1.91915
EFNA4---EPHB2	0.0365918	0.00967544	0	1.91901
FGF20---EPHA4	0.029067	0.00770197	0	1.91595
WNT10B---FZD10	0.00225822	0.000597864	0	1.91553
FGF3---ERBB2	0.0382799	0.0101984	0	1.90814
BMP8B---PLAUR	0.023669	0.00631595	0	1.90576
IGF2---EPHA2	0.00183502	0.000491756	0	1.89763
NPPC---NPR2	0.0159206	0.00429531	0	1.88982
EFNA4---EPHB3	0.043058	0.0116194	0	1.88965
EFNA4---MST1R	0.0293599	0.00792552	0	1.88914
EFNA1---MST1R	0.0329359	0.00890501	0	1.88686
TCN1---CD320	0.0249553	0.00675887	0	1.88433
NPB---GRM7	0.00312461	0.00084743	0	1.88127
PDGFA---ERBB3	0.0457166	0.0124096	0	1.88118
NGF---MST1R	0.0117818	0.00319813	0	1.88093
FGF8---FGFRL1	0.0118556	0.00322096	0	1.87968
FGF18---EPHA8	0.00195048	0.000529396	0	1.87942
WNT9A---FZD7	0.00399461	0.00108775	0	1.87574
EREG---DDR1	0.0485618	0.0132339	0	1.87551
LAMA3---ITGA6	0.0606044	0.0165569	0	1.87193
EFNA1---DDR1	0.0486049	0.0133156	0	1.8679
FGF19---NTRK3	0.0155067	0.00426002	0	1.86372
CCL20---GRM7	0.0175121	0.0048165	0	1.86207
EFNA4---EPHA8	0.00777473	0.00213897	0	1.86139
PGF---MST1R	0.0289146	0.00797862	0	1.85746
FGF17---ROR1	0.00183936	0.000507149	0	1.85666
FGF19---ERBB3	0.0311416	0.00863529	0	1.85041
FGF20---ERBB3	0.0349527	0.00969218	0	1.8504
FGF21---DDR1	0.0107342	0.00297794	0	1.84948
FGF18---MST1R	0.0134757	0.00374388	0	1.84747
FGF19---ERBB2	0.0330866	0.00919651	0	1.84698
FGF21---KIT	0.00366485	0.00101818	0	1.84674
PCSK9---LDLR	0.040075	0.0111512	0	1.84541
PDGFA---EPHA2	0.0458054	0.012755	0	1.84437
BMP7---BMPR1A	0.0411147	0.0114872	0	1.83953
FGF20---ERBB2	0.0371225	0.0103729	0	1.83938
KIT---PTPRU	0.0186481	0.0052171	0	1.83751
LEFTY1---ACVR2B	0.0378702	0.0106156	0	1.83478
FGF3---NTRK3	0.0187833	0.00527797	0	1.8312
CALCB---VIPR1	0.0308033	0.00867383	0	1.82822
PDGFA---KIT	0.0379696	0.010702	0	1.82687
APP---GRM7	0.0220909	0.0062317	0	1.82559
CXCL13---GRM7	0.0055401	0.00157556	0	1.8134
FGF3---MET	0.0299112	0.00851716	0	1.81212
CNTN2---L1CAM	0.00234679	0.000669904	0	1.80713
SHH---PTCH1	0.0388699	0.0111329	0	1.80373
HAVCR1---CD300LB	0.00199396	0.000571144	0	1.80191
NECTIN1---NECTIN4	0.0294723	0.00846138	0	1.80027
FGF17---TYRO3	0.00660694	0.00189836	0	1.79869
LEFTY1---ACVR1B	0.0429953	0.01237	0	1.79725
EFNA1---ERBB3	0.0339065	0.00976622	0	1.79558
WNT9A---FZD3	0.00556736	0.00160429	0	1.79442
WNT10A---FZD6	0.0209508	0.00605518	0	1.7906
PDGFA---ERBB2	0.0464796	0.0134845	0	1.78522
FGF20---NTRK3	0.0183139	0.00531312	0	1.78512
ANGPT4---ROR1	0.0022119	0.000642362	0	1.78224
CXCL1---GRM7	0.0153764	0.00448176	0	1.77836
LGI4---ADAM23	0.0156995	0.00458135	0	1.77665
DDR1---ITGB4	0.0530646	0.0155134	0	1.77417
PCSK9---APLP2	0.0369713	0.0108187	0	1.77278
FGF3---PTK7	0.0335152	0.00981178	0	1.77212
FGF19---MET	0.025866	0.00757924	0	1.7708
SLITRK5---PTPRD	0.0209704	0.0061586	0	1.76751
CEACAM6---CEACAM1	0.0401179	0.0117971	0	1.76573
PNOC---GRM7	0.00272469	0.000800992	0	1.76496
ANXA1---GRM7	0.0286951	0.00849206	0	1.7565
FGF23---TYRO3	0.00390295	0.00115934	0	1.75039
FGF20---MET	0.0290163	0.00865021	0	1.74594
WNT16---LRP6	0.023144	0.00691118	0	1.74349
TGFA---RET	0.00258389	0.000773499	0	1.73877
FGF19---PTK7	0.0292254	0.00875661	0	1.73866
WNT16---FZD2	0.00747213	0.00224232	0	1.73608
EPHA8---ITGB4	0.0105908	0.00317905	0	1.73582
CXCL6---GRM7	0.0138818	0.00419723	0	1.72545
BMP7---ACVR1	0.0430242	0.0130192	0	1.72443
LGI1---ADAM23	0.00821952	0.00250184	0	1.71566
VEGFA---EPHB2	0.0343099	0.010508	0	1.70704
IGF2---PTK7	0.00209281	0.000640381	0	1.70688
FGF20---PTK7	0.0324984	0.00996637	0	1.70513
EREG---ERBB3	0.0327924	0.0100766	0	1.70225
TGFA---EPHA2	0.0329578	0.0101554	0	1.69827
PTPRO---EPHA4	0.0306336	0.00946086	0	1.69497
VEGFA---EPHB3	0.0402437	0.0124648	0	1.69083
EPHA8---EFNA5	0.00209386	0.00064796	0	1.69065
EFNA5---EPHA8	0.00209386	0.00064796	0	1.69065
FGF8---EPHB2	0.00921576	0.00285479	0	1.69037
RLN2---PTH1R	0.00722948	0.00224532	0	1.68653
AREG---MST1R	0.0397095	0.0123581	0	1.68395
EFNA1---EPHA2	0.0325336	0.0101405	0	1.68171
EPHA2---EFNA1	0.0325336	0.0101405	0	1.68171
EFNA1---ERBB2	0.0350785	0.010947	0	1.67996
DSC2---DSG2	0.0428835	0.013406	0	1.67747
LAMC2---ITGB4	0.0501254	0.0156735	0	1.67715
KIT---ITGB4	0.0340101	0.0106419	0	1.67611
FGF8---EPHB3	0.0111505	0.0035008	0	1.67107
FGF9---RET	0.00284438	0.000894579	0	1.66773
LAMB3---ITGB4	0.058538	0.0184461	0	1.666
FGF17---NTRK3	0.00471707	0.00148628	0	1.66552
SCT---VIPR1	0.0288337	0.00914743	0	1.65621
LAMA5---ITGA6	0.0497631	0.0157973	0	1.65533
TGFA---ROR1	0.0121447	0.00385863	0	1.65391
EREG---EPHA2	0.0323232	0.0102926	0	1.65087
PGF---DDR1	0.0413464	0.0132015	0	1.64698
EREG---KIT	0.0271346	0.00867944	0	1.64435
PDGFA---EPHA8	0.0110153	0.00352546	0	1.64335
EFNA5---MST1R	0.0134552	0.00430855	0	1.64266
EPHB2---EFNB2	0.0320263	0.0102629	0	1.64172
EFNB2---EPHB2	0.0320263	0.0102629	0	1.64172
AREG---DDR1	0.0501492	0.0160733	0	1.6415
RLN2---GPR20	0.0110338	0.00354298	0	1.63862
ANGPT4---TYRO3	0.00709778	0.002284	0	1.63537
WNT9A---FZD5	0.00679046	0.00218566	0	1.63499
FGF17---EPHA2	0.0111755	0.0036086	0	1.63056
PGF---EPHA8	0.00751794	0.00242803	0	1.63015
EDN3---EDNRA	0.00444946	0.00144474	0	1.62215
AREG---ERBB3	0.0387388	0.0126065	0	1.61954
EFNB2---EPHB3	0.0375992	0.0122367	0	1.6194
EPHB3---EFNB2	0.0375992	0.0122367	0	1.6194
EFNA4---KIT	0.0243616	0.00794033	0	1.61721
FGF23---NTRK3	0.00273311	0.000892046	0	1.61426
EFNA4---DDR1	0.0421425	0.0138001	0	1.61053
CNTN2---CNTNAP2	0.0126381	0.0041423	0	1.60905
EFNA1---KIT	0.0272321	0.0089683	0	1.60229
WNT10A---FZD2	0.00592844	0.00195495	0	1.60003
EREG---ERBB2	0.0342361	0.0112934	0	1.59995
INHA---ACVR2B	0.00982296	0.00324514	0	1.59758
PTPRS---NTRK3	0.0110906	0.00366678	0	1.59649
NTRK3---PTPRS	0.0110906	0.00366678	0	1.59649
FGF3---EPHA3	0.0198255	0.0065679	0	1.5937
FGF18---EPHB2	0.0187209	0.00620668	0	1.5926
FGF19---NTRK2	0.0171189	0.00569534	0	1.58757
NGF---EPHB2	0.016646	0.00554334	0	1.58618
FGF17---EPHA4	0.0094603	0.00315547	0	1.58373
FGF9---ROR1	0.013501	0.00450564	0	1.58305
FGF3---NTRK2	0.0200789	0.00672295	0	1.57837
FGF21---TYRO3	0.0044089	0.00147583	0	1.57824
WNT9A---FZD6	0.00634327	0.00212641	0	1.57636
FGF19---EPHA3	0.0166148	0.0055746	0	1.57536
PGF---KIT	0.0238386	0.00800788	0	1.57369
EDN3---EDNRB	0.00480218	0.0016142	0	1.57227
CCL5---GRM7	0.0266829	0.00897671	0	1.57155
BMP3---ACVR2A	0.00198932	0.000669561	0	1.56956
FGF9---EPHA2	0.0363913	0.0122806	0	1.56713
FGF18---EPHB3	0.0225855	0.00764494	0	1.56269
NGF---EPHB3	0.0201689	0.0068476	0	1.55832
WNT16---LRP5	0.0200273	0.00679998	0	1.55822
FGF8---DDR1	0.0119241	0.00405832	0	1.55469
CNTN2---NRCAM	0.0111511	0.00379876	0	1.55333
FGF19---EPHB1	0.00806863	0.00274897	0	1.55309
FGF8---KIT	0.00439105	0.00150897	0	1.54037
FGF20---EPHA3	0.0193076	0.00663768	0	1.54028
IL37---IL18R1	0.00198452	0.000683092	0	1.53725
FGF3---FGFR2	0.02459	0.00847298	0	1.53702
ADAM23---ITGB3	0.00454551	0.0015663	0	1.53648
ANGPT4---NTRK3	0.00530688	0.00183021	0	1.53534
PTPRO---NTRK3	0.0206369	0.00713068	0	1.53298
AGRN---LRP4	0.0315897	0.0109554	0	1.52772
FGF19---FGFR2	0.0213591	0.00742441	0	1.52438
FGF19---EPHB4	0.0216065	0.00751186	0	1.5241
PDGFA---MET	0.0370816	0.0128988	0	1.52339
FGF20---NTRK2	0.0195262	0.00679655	0	1.5224
FGF3---EPHB4	0.0246586	0.00860831	0	1.51818
SPON1---LRP8	0.0184408	0.00645125	0	1.5151
BMP7---ACVR2A	0.0301617	0.0105656	0	1.51325
CCL28---CCR10	0.0219946	0.00771552	0	1.51119
EREG---EPHA8	0.00816134	0.00287003	0	1.50741
TGFA---ERBB3	0.0320915	0.011311	0	1.50437
TGFA---EPHA4	0.0274671	0.00968951	0	1.50311
FGF23---EPHA2	0.00666535	0.00235359	0	1.50142
AREG---ERBB2	0.0386124	0.013639	0	1.50125
ANGPT4---EPHA2	0.0116722	0.00412645	0	1.49988
ANGPT2---EPHB2	0.0327607	0.0116096	0	1.49657
PDGFA---EPHA4	0.037499	0.0132996	0	1.4954
CALR---ITGA2B	0.0204041	0.00725742	0	1.4912
GDF15---ERBB2	0.0345417	0.0123146	0	1.48789
FGF3---EPHB1	0.0101071	0.00360317	0	1.48777
CXCL8---GRM7	0.0192783	0.00687369	0	1.48768
LPA---LPAR1	0.00467152	0.00166519	0	1.48765
TGFA---TYRO3	0.0223275	0.00799468	0	1.4816
VEGFB---EPHB2	0.0428633	0.0153607	0	1.48044
ANGPT1---EPHA8	0.00358317	0.00128369	0	1.48022
CCL19---GRM7	0.00994174	0.00356769	0	1.47825
TGFA---ERBB2	0.0340886	0.0122439	0	1.47715
ERBB2---TGFA	0.0340886	0.0122439	0	1.47715
WNT16---FZD4	0.0172087	0.00618647	0	1.4758
FGF23---EPHA4	0.0056953	0.0020472	0	1.47567
FGF3---RYK	0.0249685	0.00898088	0	1.47508
FGF20---FGFR2	0.023864	0.00859111	0	1.47381
VEGFA---MST1R	0.0280716	0.0101063	0	1.47376
AREG---EPHA2	0.0369376	0.013309	0	1.47262
ANGPT2---EPHB3	0.0372385	0.0134885	0	1.465
LAMB1---ITGA6	0.048069	0.0174696	0	1.4602
NRG2---ERBB2	0.0114925	0.00418435	0	1.45739
EPHA2---ITGB4	0.0383878	0.01399	0	1.45618
PTPRT---CDH1	0.0186668	0.00680817	0	1.455
FGF20---EPHB4	0.0239216	0.00872683	0	1.45468
FGF20---EPHB1	0.00989639	0.0036124	0	1.45369
FGF3---EGFR	0.0247575	0.00904421	0	1.4527
FGF21---NTRK3	0.00311641	0.00113794	0	1.45265
VEGFB---EPHB3	0.0459426	0.0167886	0	1.4523
LAMA3---ITGB4	0.0399459	0.0146126	0	1.45077
FGF19---RYK	0.0220506	0.00806662	0	1.45067
PLA2G10---PLA2R1	0.0190823	0.00698296	0	1.4502
SEMA3A---PLXNA2	0.0240507	0.00887056	0	1.43888
FGF19---EGFR	0.0218771	0.008094	0	1.43439
EFNA1---EPHA8	0.00826115	0.00305692	0	1.43397
EPHA8---EFNA1	0.00826115	0.00305692	0	1.43397
EFNA5---EPHB2	0.0185517	0.0068749	0	1.43201
EPHB2---EFNA5	0.0185517	0.0068749	0	1.43201
NRG2---ERBB3	0.0108255	0.00401208	0	1.43178
CCL5---GPR75	0.00960647	0.00357691	0	1.42504
KITLG---EPHA8	0.00325414	0.00121347	0	1.42239
ZNRF3---FZD5	0.0307439	0.0114741	0	1.42184
EPHB2---RYK	0.028136	0.0105066	0	1.42103
EFNB3---EPHB2	0.0162357	0.00606364	0	1.42077
ANGPT4---EPHA4	0.00971104	0.00362963	0	1.41955
POMC---GRM7	0.00833449	0.00311911	0	1.41767
AREG---KIT	0.0327733	0.0122939	0	1.4145
FGF17---PTK7	0.011877	0.00446567	0	1.41102
LAMC2---ITGA3	0.0361045	0.013587	0	1.40989
WNT5B---FZD10	0.0137154	0.00516398	0	1.40907
SOSTDC1---LRP6	0.0171375	0.00645318	0	1.40894
FURIN---DSG3	0.0215608	0.00813992	0	1.40521
FGF20---RYK	0.024185	0.00913309	0	1.40484
PDGFA---PTK7	0.0378331	0.0143225	0	1.4013
FGF18---KIT	0.00993797	0.00376571	0	1.39979
NGF---DDR1	0.0207584	0.00787612	0	1.39802
EFNA5---EPHB3	0.0223217	0.00847027	0	1.39786
FGF17---ERBB2	0.0129356	0.00491613	0	1.39557
EFNB3---EPHB3	0.0197949	0.00752679	0	1.3949
ANGPT2---MST1R	0.02774	0.0105541	0	1.39408
FGF19---LTK	0.0106772	0.00406399	0	1.39335
FGF17---NTRK2	0.00641027	0.00244071	0	1.39272
WNT10A---LRP6	0.0203194	0.00775577	0	1.3894
EPHB3---RYK	0.0328289	0.0125348	0	1.38896
FGF18---DDR1	0.023087	0.00882754	0	1.3869
FGF17---ERBB3	0.0122592	0.00468933	0	1.38622
ERBB2---ERBB3	0.0333432	0.0127805	0	1.38338
FGF20---EGFR	0.0239826	0.00919274	0	1.38333
NGF---KIT	0.00846329	0.00324507	0	1.3827
FGF9---EPHA4	0.0304914	0.0117079	0	1.38085
FGF3---FGFR1	0.023847	0.00917217	0	1.37837
CXCL3---CXCR2	0.00922628	0.0035531	0	1.37642
FGF17---MET	0.0100357	0.00387034	0	1.37438
LAMB3---ITGA3	0.0465652	0.0180195	0	1.36964
SLIT1---ROBO2	0.0166109	0.00642967	0	1.36917
FGF9---TYRO3	0.0250887	0.00972665	0	1.36693
THBS1---ITGA2B	0.0212842	0.00826643	0	1.36434
FGF9---ERBB3	0.0353099	0.0137262	0	1.36308
FGF19---FGFR1	0.0210912	0.00821221	0	1.36069
EFNA1---MET	0.0258135	0.0100534	0	1.36035
TGFA---MET	0.0267581	0.0104446	0	1.35713
ERBB3---ITGB4	0.0365834	0.0142867	0	1.35646
PTPRF---CDH1	0.0343104	0.0134171	0	1.35451
CDH1---PTPRF	0.0343104	0.0134171	0	1.35451
CXCL16---GRM7	0.0136995	0.00537626	0	1.34928
FGF23---NTRK2	0.00385702	0.00151383	0	1.3487
FGF3---LTK	0.0129095	0.00506938	0	1.34838
GZMB---CHRM3	0.0338488	0.0133016	0	1.34744
IL23A---IL23R	0.011195	0.00440231	0	1.34632
VEGFB---MST1R	0.0373424	0.0147332	0	1.34169
KNG1---RXFP4	0.00258566	0.0010205	0	1.3404
FGF9---ERBB2	0.0367954	0.0145523	0	1.33821
VEGFA---DDR1	0.0379869	0.0150301	0	1.33759
ANGPT1---MST1R	0.0166044	0.00657496	0	1.33638
FGF17---EPHB4	0.00912677	0.00361796	0	1.33469
AREG---EPHA8	0.0107405	0.00426096	0	1.33361
FGF21---EPHA2	0.00749414	0.00298164	0	1.32937
ADM2---PTH1R	0.00291962	0.00116271	0	1.32755
BMP4---BMPR1B	0.00255084	0.0010167	0	1.32622
TGFA---NTRK3	0.0184005	0.00733989	0	1.3258
ADAM9---ITGA6	0.0417295	0.016679	0	1.32298
EREG---MET	0.0255667	0.010241	0	1.31983
RSPO2---RNF43	0.0182229	0.00731067	0	1.31756
PF4---PROCR	0.0185835	0.00747553	0	1.31366
PGF---EPHA2	0.0268825	0.0108325	0	1.31123
ANGPT2---EPHA8	0.00828834	0.00334007	0	1.31095
WNT6---FZD7	0.00775673	0.00312827	0	1.30981
FGF20---FGFR1	0.0230978	0.00931928	0	1.30937
L1CAM---ERBB2	0.0138684	0.00561299	0	1.30481
TDGF1---ACVR2B	0.0292639	0.0118592	0	1.30304
FGF20---LTK	0.0125842	0.00510057	0	1.30272
EFNA4---RET	0.0031036	0.0012586	0	1.30144
CDH1---ERBB3	0.0290091	0.0117927	0	1.29854
CCL21---GRM7	0.00649473	0.00264221	0	1.2972
TGFA---PTK7	0.0293725	0.0119526	0	1.29707
FGF21---EPHA4	0.0063714	0.00259267	0	1.29684
L1CAM---ERBB3	0.0132092	0.00537699	0	1.29651
CXCL2---GRM7	0.0154822	0.00631371	0	1.29391
FGF23---PTK7	0.00720889	0.00294213	0	1.29262
WNT7B---FZD7	0.0064443	0.00263128	0	1.29193
VEGFA---EPHA8	0.00828379	0.00338383	0	1.29138
ERBB2---ITGB4	0.0377227	0.0154553	0	1.28728
EREG---EPHA4	0.0261891	0.010733	0	1.28684
EFNB1---ERBB2	0.0285871	0.0117225	0	1.28601
KIT---CD9	0.0328658	0.013482	0	1.28549
EGFR---ITGA6	0.039885	0.0163668	0	1.28503
EFNA1---EPHA4	0.0261245	0.0107216	0	1.2848
EPHA4---EFNA1	0.0261245	0.0107216	0	1.2848
FGF1---EPHA8	0.00239496	0.000984469	0	1.28172
KITLG---MST1R	0.0165615	0.00681566	0	1.28079
WNT11---FZD7	0.0109753	0.00451773	0	1.28041
PTPRS---NTRK2	0.0128823	0.00531817	0	1.27622
PENK---GRM7	0.00467716	0.00193364	0	1.27387
NLGN2---NRXN3	0.0212659	0.00881029	0	1.27118
VEGFB---EPHA8	0.011294	0.00468469	0	1.26935
ERBB3---MUC1	0.0288852	0.0119857	0	1.26895
NTF3---MST1R	0.0117994	0.00489645	0	1.26873
FGF17---FGFR4	0.0125735	0.00522418	0	1.26695
FGF23---EPHB4	0.00558928	0.00232479	0	1.2652
FGF23---ERBB2	0.00777587	0.00324039	0	1.26258
LEFTY1---ACVR2A	0.0301956	0.0126011	0	1.26072
SOSTDC1---LRP5	0.0149825	0.00625424	0	1.26023
CALCA---PTH1R	0.00445911	0.00186375	0	1.2581
CXCL12---GRM7	0.0184032	0.00770856	0	1.25532
PCSK9---LRP1	0.0317003	0.0132833	0	1.25482
BTC---ERBB3	0.0235306	0.00986178	0	1.25453
BTC---ERBB2	0.0250298	0.0104944	0	1.25395
COL1A2---ITGA2B	0.0214601	0.0090044	0	1.25286
FGF23---MET	0.00603969	0.0025346	0	1.25239
FGF19---FGFR4	0.0269755	0.011347	0	1.24926
ADM2---GPR20	0.00459139	0.00193097	0	1.24918
FGF17---FGFR2	0.00860918	0.00362352	0	1.24825
DKK4---LRP6	0.0211949	0.00892535	0	1.24764
FGF23---ERBB3	0.00737451	0.00310631	0	1.24708
ANGPT4---ERBB2	0.0131519	0.00554476	0	1.24593
PDGFA---TYRO3	0.0320667	0.0135661	0	1.24101
IL24---IL22RA1	0.00240248	0.00101744	0	1.23877
WNT10A---LRP5	0.0176006	0.00746027	0	1.23821
PDGFA---ROR1	0.0193374	0.0081987	0	1.23783
FGF19---FLT3	0.00421078	0.001785	0	1.2377
LAMA3---ITGA3	0.0274921	0.0116745	0	1.23558
ERBB2---MUC1	0.030798	0.0130855	0	1.2348
EFNA1---EPHB6	0.0230364	0.00978991	0	1.23446
EFNA4---EPHA2	0.027142	0.0115375	0	1.23412
ADAM11---ITGA4	0.0173151	0.00736682	0	1.2328
FGF2---MST1R	0.0117911	0.00501911	0	1.23202
WNT2B---FZD10	0.016227	0.00691188	0	1.23113
EFNA5---KIT	0.0101128	0.00430896	0	1.23058
FGF19---IGF1R	0.0175926	0.00749653	0	1.23056
ANGPT4---ERBB3	0.0123837	0.00527743	0	1.23038
RSPO2---LGR6	0.00721383	0.0030777	0	1.22864
FGF18---ROR1	0.00423817	0.00180888	0	1.22789
FGF17---LTK	0.00330617	0.00141217	0	1.22666
VEGFA---KIT	0.0237334	0.010151	0	1.22521
FGF23---FGFR4	0.00783161	0.00335157	0	1.22423
FGF9---MET	0.0298491	0.012794	0	1.22216
FGF19---FLT4	0.0138123	0.00592754	0	1.22031
ANGPT1---EPHB2	0.0218152	0.00937033	0	1.21907
VWF---ITGA2B	0.0151923	0.006526	0	1.21894
LAMA4---ITGA6	0.0412776	0.017752	0	1.21733
EFNA5---DDR1	0.0228464	0.00983383	0	1.21606
FGF9---NTRK3	0.0206137	0.00887383	0	1.21588
ANGPT4---PTK7	0.0118721	0.00511058	0	1.21585
ANGPT4---MET	0.0102483	0.004412	0	1.2157
MIF---CXCR2	0.0110012	0.00473844	0	1.215
L1CAM---PLXNA1	0.0120458	0.00519964	0	1.21188
FGF8---TYRO3	0.00506225	0.00218531	0	1.21157
WNT9A---LRP6	0.00679597	0.0029384	0	1.20937
NGF---ROR1	0.00339231	0.00146714	0	1.2087
RSPO3---LGR5	0.0112246	0.00486582	0	1.20575
ERBB2---CDH1	0.0302879	0.0131327	0	1.20552
EFNA4---ROR1	0.0131325	0.00570304	0	1.20319
PDGFB---EPHA8	0.00476563	0.00207513	0	1.19907
FGF3---FLT4	0.0161986	0.00705618	0	1.19879
FN1---ITGA2B	0.0191899	0.00836661	0	1.19753
FGF3---FGFR4	0.0300664	0.0131125	0	1.19714
DLL3---NOTCH1	0.0237418	0.0103571	0	1.19673
ANGPT4---NTRK2	0.00658797	0.00287806	0	1.19445
FGF3---IGF1R	0.0195198	0.00853872	0	1.19275
FLT3LG---EPHA8	0.00585466	0.0025616	0	1.19222
EFNA1---PTK7	0.0271586	0.0118867	0	1.19199
NCAM1---L1CAM	0.00886648	0.00388617	0	1.1898
HLA-G---KIR3DL1	0.00327898	0.00143725	0	1.18937
WNT9A---LRP5	0.00622573	0.00273287	0	1.18753
ANGPT1---EPHB3	0.0258117	0.0113768	0	1.18186
CXCL1---CXCR2	0.00719019	0.00317086	0	1.1809
TDGF1---ACVR1B	0.0309808	0.013696	0	1.17756
ROR1---ITGB4	0.0178264	0.00788358	0	1.17699
FGF3---FLT3	0.00546432	0.00241964	0	1.17491
PTPRF---MET	0.0304393	0.0134958	0	1.17337
FGF1---MST1R	0.0131657	0.00584423	0	1.17156
EREG---PTK7	0.0270511	0.0120104	0	1.17134
PGF---ERBB3	0.0251439	0.0111861	0	1.16843
AMH---ACVR1	0.0247472	0.0110139	0	1.16787
FGF21---NTRK2	0.00431989	0.00192213	0	1.16787
SHH---SMO	0.0214014	0.00954282	0	1.16514
EPHA4---ITGB4	0.0318506	0.0142035	0	1.16501
FGF17---EPHA3	0.00563679	0.00251337	0	1.16493
FGF9---PTK7	0.0318677	0.0142305	0	1.16305
WNT10B---FZD3	0.00294361	0.00131427	0	1.16271
THBS1---ITGA6	0.0386956	0.0172905	0	1.16214
FGF17---EGFR	0.00940706	0.00422074	0	1.15606
FGF20---FLT3	0.00538917	0.00241864	0	1.15554
FGF17---RYK	0.00947676	0.00425535	0	1.15493
WNT6---FZD3	0.00929815	0.00418069	0	1.15301
WNT10A---FZD4	0.0149522	0.00672582	0	1.15246
FGF23---FGFR2	0.0052345	0.00235503	0	1.15197
INHA---ACVR1	0.0142847	0.00643332	0	1.15071
VEGFC---EPHA8	0.00324291	0.00146029	0	1.15049
WNT11---FZD5	0.0154521	0.00696355	0	1.14979
CXCL6---CXCR2	0.00644601	0.00290497	0	1.14961
CALCA---GPR20	0.00648643	0.0029232	0	1.14961
BMP4---BMPR1A	0.0259732	0.0117288	0	1.1469
ANGPT2---DDR1	0.0347643	0.015715	0	1.14542
ZNRF3---FZD6	0.0258485	0.0116926	0	1.14441
FGF20---FLT4	0.0157531	0.0071281	0	1.14393
ANGPT2---KIT	0.0233098	0.0105492	0	1.14373
COL9A3---ITGB1	0.0324951	0.0147173	0	1.14265
KITLG---EPHB2	0.0218496	0.00990449	0	1.14137
AREG---MET	0.029585	0.0134131	0	1.14117
FGF19---INSR	0.0237623	0.0107879	0	1.13918
FGF17---IGF1R	0.00797435	0.00362157	0	1.13854
WNT11---FZD3	0.0126467	0.00574858	0	1.13735
HYAL2---MST1R	0.0212111	0.00964662	0	1.13664
PDGFA---RYK	0.028483	0.0129595	0	1.13603
FGF20---FGFR4	0.0291362	0.0132771	0	1.13382
FGF3---INSR	0.0262845	0.0119819	0	1.13329
INSL3---VIPR1	0.00666253	0.00303882	0	1.1323
L1CAM---FGFR2	0.00919118	0.00419264	0	1.1322
L1CAM---CD9	0.015933	0.00727021	0	1.13184
CD9---L1CAM	0.015933	0.00727021	0	1.13184
WNT7B---FZD3	0.00789493	0.00360564	0	1.13046
ICAM4---ITGA2B	0.00642563	0.00294068	0	1.12742
FGF20---IGF1R	0.0188982	0.00865702	0	1.12622
NRG2---EGFR	0.00782727	0.00358851	0	1.1249
TGFA---EPHA3	0.0187295	0.00860109	0	1.12263
CXCL13---CCR10	0.0104117	0.00479186	0	1.11938
PGF---ERBB2	0.0268162	0.012344	0	1.11923
WNT5A---FZD10	0.00894508	0.00411899	0	1.11861
WNT6---FZD5	0.0114661	0.00528229	0	1.11799
VEGFB---DDR1	0.0402292	0.0185604	0	1.11597
FGF21---PTK7	0.00803027	0.00370903	0	1.1142
EGFR---GPRC5A	0.0241362	0.0111755	0	1.11079
VEGFA---EPHA2	0.0249403	0.0115571	0	1.10964
SLIT3---ROBO2	0.0112197	0.00520143	0	1.10891
TNFSF15---TNFRSF25	0.0135106	0.00626731	0	1.10805
FGF2---FGFRL1	0.0207313	0.00962062	0	1.10753
KITLG---EPHB3	0.0254208	0.0118177	0	1.10499
ANGPT4---EPHB4	0.00894299	0.00415884	0	1.10439
VEGFB---KIT	0.0311114	0.0144968	0	1.10165
CSF1---EPHA8	0.00419318	0.00195432	0	1.10099
PF4---ADRA2A	0.0101389	0.00472803	0	1.10042
PGF---ROR1	0.01279	0.00596739	0	1.09971
RET---ITGB4	0.00409185	0.00191074	0	1.09822
FGF1---FGFRL1	0.0245374	0.0114758	0	1.09632
INHA---ACVR2A	0.00899986	0.00421219	0	1.09515
FGF21---ERBB2	0.00870556	0.00407907	0	1.09351
WNT4---FZD10	0.0152023	0.00712951	0	1.09231
FGF19---MERTK	0.0138644	0.00650825	0	1.09093
PDGFC---EPHA8	0.00764749	0.00359598	0	1.08839
NGF---NGFR	0.00866844	0.00407745	0	1.08792
VEGFA---ERBB3	0.0242917	0.011436	0	1.08681
ANGPT4---LTK	0.0036806	0.00173437	0	1.08509
FGF8---NTRK3	0.00368377	0.00173611	0	1.08488
EGFR---PTPRS	0.0170944	0.00806651	0	1.08342
PTPRS---EGFR	0.0170944	0.00806651	0	1.08342
FGF3---MERTK	0.0161704	0.00764391	0	1.08087
FGF17---FLT4	0.00519514	0.00245833	0	1.07918
WNT7B---FZD5	0.00981362	0.00464866	0	1.07781
FGF21---MET	0.00677758	0.00321082	0	1.07759
FGF21---EPHB4	0.00621018	0.00294833	0	1.07448
FGF21---ERBB3	0.00826319	0.00392447	0	1.07401
FGF17---FGFR1	0.00892132	0.00424265	0	1.07211
DKK1---LRP6	0.029219	0.0139026	0	1.0715
NTF3---EPHB2	0.0160853	0.00768083	0	1.06631
BMP4---ACVR1	0.0281548	0.0134472	0	1.06602
TGFA---NTRK2	0.01868	0.00892205	0	1.06596
TDGF1---ACVR1C	0.0206962	0.00989638	0	1.06432
PDGFA---EGFR	0.0277016	0.0132624	0	1.06257
EREG---ROR1	0.0144285	0.00690868	0	1.06234
FGF20---INSR	0.0254204	0.0121917	0	1.06002
FGF23---EGFR	0.00576636	0.00276742	0	1.05885
FGF23---RYK	0.00580711	0.00279088	0	1.05683
EPHA4---EFNB1	0.0228952	0.0110112	0	1.05601
EFNB1---EPHA4	0.0228952	0.0110112	0	1.05601
LAMA5---ITGB4	0.0293092	0.0141019	0	1.05541
AREG---EPHA4	0.0296293	0.0142691	0	1.05408
L1CAM---ITGAV	0.0124271	0.00598594	0	1.05372
FGF23---IGF1R	0.00493313	0.00237819	0	1.05233
CDH2---CDON	0.00457693	0.0022111	0	1.04928
HLA-G---KIR2DL4	0.0049213	0.00238109	0	1.0471
ANGPT4---FGFR2	0.00859999	0.0041631	0	1.0465
VEGFC---MST1R	0.0159573	0.00773009	0	1.04557
SEMA4B---DCBLD2	0.0236527	0.0114607	0	1.04524
FGF8---EPHA2	0.00838401	0.00406487	0	1.04425
EFNA4---ERBB3	0.0249986	0.0121237	0	1.04395
PGF---EPHA4	0.0224298	0.0108828	0	1.04329
FGF23---FLT4	0.00313283	0.0015216	0	1.04139
TGFA---FGFR2	0.0218117	0.0106222	0	1.03795
LAMC2---ITGA2	0.0329427	0.0160625	0	1.03622
FGF23---EPHA3	0.00336072	0.00164101	0	1.03373
PDGFC---EPHB2	0.0288552	0.0140943	0	1.03367
PDGFA---FGFR2	0.0287804	0.0140578	0	1.03366
FGF1---EPHB2	0.0177285	0.00866197	0	1.03322
L1CAM---EGFR	0.00998207	0.00487834	0	1.0328
CEACAM6---EGFR	0.0218978	0.0107024	0	1.03278
ANGPT4---EPHA3	0.00597543	0.00292149	0	1.03209
EREG---TYRO3	0.0221081	0.010811	0	1.032
FGF19---PDGFRA	0.0149203	0.0072968	0	1.03184
SHH---PTCH2	0.0213017	0.0104249	0	1.03086
EFNA5---ROR1	0.00446413	0.00218643	0	1.02947
NTF3---EPHB3	0.0192957	0.00945495	0	1.02906
PDGFA---NTRK3	0.0270498	0.0132638	0	1.02806
AGT---GRM7	0.0102762	0.00504903	0	1.02509
PDGFA---EPHA3	0.0268232	0.0131816	0	1.02491
PGF---RET	0.00303251	0.00149102	0	1.02372
FGF20---MERTK	0.0157153	0.00773076	0	1.0234
PDGFC---MST1R	0.0252039	0.0124022	0	1.02299
FLT3LG---MST1R	0.0184977	0.00911194	0	1.02143
FGF21---FGFR4	0.00855459	0.00421541	0	1.02085
HGF---EPHA8	0.00403235	0.00198947	0	1.01887
NECTIN1---NECTIN3	0.0226596	0.0111935	0	1.0174
NECTIN3---NECTIN1	0.0226596	0.0111935	0	1.0174
FGF2---EPHB2	0.0160446	0.00793272	0	1.01611
IGF1R---MST1R	0.0184174	0.00911139	0	1.01524
TNFRSF10A---TNFRSF10B	0.0247338	0.0122375	0	1.01512
ANGPT1---KIT	0.0132221	0.00655622	0	1.0119
LAMB3---ITGA2	0.0391956	0.0194653	0	1.00975
VEGFA---ERBB2	0.0253399	0.0125845	0	1.0097
FGF3---PDGFRA	0.0169288	0.00841393	0	1.00854
ITGB1BP1---ITGB4	0.0277592	0.0138011	0	1.00814
FGF9---EPHA3	0.0211494	0.0105189	0	1.00756
EFNA1---ROR1	0.0145232	0.00725194	0	1.00182
EFNA4---ERBB2	0.0267937	0.0133871	0	1.00099
LAMB3---CD151	0.0385091	0.019252	0	1.00015
ANGPT4---EPHB1	0.00242234	0.00101809	3.95252516672997e-323	1.24971
IGF2---FGFR4	0.00252288	0.000695355	3.41438886527969e-319	1.85775
IGF2---IGF1R	0.00172453	0.000523452	5.33116594488539e-319	1.71815
GAL---GALR2	0.00195628	0.000728117	1.60046637182522e-318	1.42463
IGF2---EPHA4	0.00165616	0.000426137	1.69553269092783e-314	1.95594
IGF2---ERBB2	0.00211753	0.000688251	2.58989158786932e-311	1.61996
NPPA---NPR1	0.00191542	0.000704487	3.65906e-308	1.44172
IGF2---MET	0.00173284	0.000534763	6.24317e-308	1.6943
IL2---NGFR	0.00215013	0.00087753	1.19206e-302	1.29193
IGF2---MST1R	0.00112795	0.000138634	4.31524e-302	3.01526
IGF2---ERBB3	0.00195445	0.000660279	2.03453e-300	1.56417
IGF2---EPHB4	0.00164165	0.000471948	1.85135e-299	1.79627
IGF2---RYK	0.00173062	0.000582242	2.45341e-299	1.56996
IGF2---EGFR	0.0017363	0.000578373	2.92638e-297	1.58428
IGF2---IGF2R	0.00179556	0.000618402	1.26974e-292	1.53629
VEGFD---EPHB3	0.00256887	0.00101923	2.75095e-291	1.3328
FGF17---EPHB1	0.00202696	0.000807562	4.16562e-289	1.3266
VEGFD---EPHB2	0.00212816	0.00081455	4.30804e-289	1.38444
NGF---EPHA8	0.00151048	0.000426209	1.87283e-288	1.82295
IGF2---INSR	0.00217474	0.000774369	1.85605e-284	1.48855
IGF2---FGFR1	0.00172884	0.000612784	1.36951e-271	1.49483
NTF3---EPHA8	0.00186825	0.000739411	8.98542e-268	1.33607
BDNF---MST1R	0.00222883	0.00104341	5.87006e-264	1.09425
PRSS1---F2RL1	0.00103105	0.000158731	2.35855e-260	2.6918
VEGFD---DDR1	0.00289935	0.00123633	4.31752e-260	1.229
WNT10B---FZD7	0.00206877	0.000877386	4.04554e-258	1.23654
IGF2---FGFR2	0.00153021	0.000492431	2.65878e-255	1.63375
VEGFD---MST1R	0.00128605	0.000345759	8.90131e-251	1.89206
NTN1---ADORA2B	0.00176194	0.000682195	4.77314e-244	1.36761
FGF7---EPHA8	0.00209797	0.000993858	2.46507e-240	1.07712
FGF23---LTK	0.00192765	0.000851745	1.39817e-239	1.1774
IGF2---FLT1	0.00198351	0.000735213	8.59754e-238	1.43059
CCL27---ADRA2A	0.00102246	0.00020881	4.37096e-236	2.2863
IGF2---PDGFRB	0.00188966	0.000748086	8.72512e-231	1.33569
FGF21---LTK	0.00218941	0.00108565	1.35764e-228	1.01132
ANGPT4---EPHA8	0.000983735	0.000186435	1.26904e-227	2.39334
IGF2---AXL	0.00176155	0.000666788	6.91857e-225	1.4002
IGF2---TYRO3	0.00102382	0.000223823	1.14974e-222	2.18852
PYY---NPY1R	0.00118788	0.000363383	7.53032e-221	1.70607
PYY---GRM7	0.000753156	3.76615e-05	7.64459e-220	4.28589
FGF2---EPHA8	0.00179161	0.000752235	6.60754e-212	1.25089
NDP---LRP5	0.000758961	7.50554e-05	1.31062e-207	3.3208
IGF2---PDGFRA	0.00124361	0.000441087	4.27617e-196	1.49329
FGF17---EPHA8	0.000818194	0.00014711	7.63151e-194	2.46754
IGF2---NTRK2	0.0010381	0.000294001	4.89593e-191	1.81654
GDF11---BMPR1B	0.00182432	0.000903325	1.04526e-185	1.01323
IGF2---KIT	0.000856148	0.000157105	7.1692e-185	2.43866
FGF8---ROR1	0.00154503	0.00061566	1.70976e-183	1.32602
FGF21---ROR1	0.00118659	0.00038352	5.39465e-180	1.6269
COL2A1---DDR1	0.00113385	0.000207099	3.45263e-179	2.44716
IGF2---DDR2	0.00132192	0.000537153	1.25298e-176	1.29764
IGF2---TIE1	0.00120247	0.000460402	3.00229e-173	1.38311
NDP---LGR4	0.00106619	0.00011544	6.66263e-173	3.19616
WNT9A---FZD2	0.00121895	0.000487899	2.7579e-170	1.31921
FGF23---ROR1	0.0010388	0.000301767	8.2878e-169	1.78003
IGF2---EPHA3	0.001052	0.000352745	8.90836e-169	1.57372
EFNA4---ERBB4	0.00075354	0.000162733	4.64111e-165	2.20425
CGA---GPR20	0.000684206	0.000112176	1.29413e-160	2.59797
ERBB4---MUC1	0.000678781	0.000121065	1.34477e-158	2.47742
IGF2---KDR	0.00127993	0.000546397	7.116e-154	1.22653
ERBB4---ITGB4	0.000993216	0.000257492	9.29777e-152	1.94344
CCL27---GRM7	0.000555915	4.247e-05	1.59822e-151	3.67937
COL2A1---TNFRSF10A	0.000639291	0.000106213	1.93706e-150	2.57825
CDH15---CDON	0.000897323	0.000294807	4.49462e-150	1.60258
PGF---ERBB4	0.000764079	0.000199336	1.30825e-146	1.93319
TGFA---ERBB4	0.000620724	9.86399e-05	4.10073e-145	2.64148
ERBB4---TGFA	0.000620724	9.86399e-05	4.10073e-145	2.64148
WNT7A---FZD5	0.000725191	0.0001736	4.66968e-145	2.05629
NLGN1---NRXN3	0.000607929	7.70982e-05	6.59354e-145	2.96291
PDGFA---ERBB4	0.00101394	0.000283724	2.02082e-143	1.83376
NDP---FZD4	0.000540956	6.41769e-05	2.81525e-143	3.05574
FGF23---EPHB1	0.0011476	0.000480057	7.3497e-142	1.2556
LHB---VIPR1	0.00125298	0.000563791	1.11397e-141	1.15073
FGF21---EPHB1	0.00131528	0.000611989	1.55105e-140	1.10253
IGF2---TEK	0.00118102	0.000474601	9.59581e-138	1.31343
WNT7A---FZD6	0.000696656	0.00016911	1.34433e-136	2.03605
IGF2---NTRK3	0.000699476	0.000171379	8.84573e-136	2.02275
IGF2---FLT4	0.000863158	0.000296262	9.32945e-135	1.53956
COL2A1---ITGA2	0.000880697	0.000265085	2.95701e-134	1.72839
EDA---EDAR	0.000958364	0.000366432	3.34242e-134	1.3846
ERBB2---ERBB4	0.00091264	0.000278913	2.55531e-133	1.70665
IGF2---FGFR3	0.00105529	0.000407013	1.32979e-132	1.37232
EREG---ERBB4	0.000752527	0.000231067	1.48101e-132	1.69912
FGF9---ERBB4	0.000682086	0.000114149	2.1178e-131	2.56857
MMP7---ERBB4	0.000770824	0.000210206	7.34501e-130	1.86962
WNT7A---LRP6	0.000758934	0.000234148	6.59859e-129	1.69231
ERBB4---EGFR	0.000747358	0.000231635	1.38724e-128	1.68566
EGFR---ERBB4	0.000747358	0.000231635	1.38724e-128	1.68566
VEGFB---ERBB4	0.00112764	0.000355628	1.38976e-128	1.66209
ERBB3---ERBB4	0.0008326	0.000265296	3.67881e-128	1.64633
ADAM17---ERBB4	0.00134546	0.000430048	8.68597e-128	1.64325
ANGPT2---ERBB4	0.000840077	0.000257229	2.73964e-127	1.70359
HBEGF---ERBB4	0.000895457	0.000288514	1.25955e-126	1.6306
EFNA1---ERBB4	0.000746314	0.000241566	2.85859e-126	1.62334
WNT7A---LRP5	0.000749324	0.000222307	4.02713e-126	1.74848
FGF8---EPHA8	0.000699277	0.000181146	4.94621e-126	1.94283
WNT7A---FZD3	0.000600702	0.000124101	1.58361e-125	2.26595
WNT7A---LDLR	0.000867751	0.000285589	4.67883e-124	1.59996
VEGFA---ERBB4	0.000761321	0.000253204	1.52416e-123	1.58441
AREG---ERBB4	0.000962714	0.000320499	2.01349e-123	1.58379
ERBB4---CD44	0.000965361	0.000321562	2.36462e-123	1.58299
COL2A1---ITGB1	0.00101426	0.00033797	2.61101e-123	1.58263
CTGF---ERBB4	0.000741727	0.000246853	3.15265e-123	1.58335
COL2A1---ITGA1	0.00125332	0.000419373	3.90912e-122	1.57716
IGF2---MERTK	0.000899123	0.00035381	1.17293e-121	1.34308
FGF3---ERBB4	0.000480959	5.69022e-05	1.76877e-121	3.05722
DCN---ERBB4	0.000736938	0.000246446	4.3304e-121	1.57639
FGF20---ERBB4	0.000478652	5.64479e-05	6.5666e-121	3.06166
EGF---MST1R	0.000865947	0.00033176	2.57422e-119	1.38146
VEGFD---KIT	0.000970604	0.00038974	9.45363e-119	1.31416
VEGFD---TYRO3	0.00116897	0.000559094	9.63509e-119	1.06273
VIP---RAMP1	0.000750924	0.000254311	1.77353e-118	1.55833
VIP---VIPR1	0.000494946	7.15941e-05	6.89009e-116	2.77226
LRIG1---ERBB4	0.000663299	0.000201962	8.44635e-115	1.71062
VIP---RAMP2	0.000733219	0.000251008	9.95079e-114	1.54274
FLT3LG---ERBB4	0.000643702	0.000197484	3.83169e-111	1.69961
FGF21---EPHA8	0.00053091	0.000111862	8.95659e-111	2.23662
IGF2---ROR2	0.000939744	0.000407831	1.0173e-108	1.2023
WNT7A---FZD10	0.00045217	5.66661e-05	2.79758e-107	2.97426
INS---EPHB3	0.000536307	6.1111e-05	4.95358e-107	3.11283
PDGFC---ERBB4	0.000832039	0.000268953	3.73695e-105	1.62568
INS---DDR1	0.00062094	7.56105e-05	1.77295e-104	3.02116
INS---EPHB2	0.000441202	4.82683e-05	1.84523e-102	3.16598
FGF23---EPHA8	0.000466131	8.82721e-05	8.27842e-100	2.38755
VIP---RAMP3	0.000663202	0.000242207	3.24491e-95	1.44944
QRFP---QRFPR	0.000347298	2.1828e-05	4.04562e-92	3.93145
INS---PTK7	0.000495178	9.49065e-05	6.4715e-91	2.37116
CGA---PTH1R	0.000402819	6.56956e-05	1.77451e-90	2.59805
VWF---SCARA5	0.00101095	0.0004566	2.48895e-90	1.14498
PDGFD---ERBB4	0.000591214	0.000208889	6.0801e-90	1.49649
INS---IGF1R	0.000419846	7.77576e-05	8.68641e-90	2.4178
INS---EPHA2	0.000430588	7.22818e-05	1.34162e-89	2.55813
IAPP---GPR20	0.000381948	5.87068e-05	1.21958e-88	2.68118
INS---ERBB2	0.000500459	0.000102091	1.40178e-88	2.28221
INS---RYK	0.00040845	8.52917e-05	5.67609e-87	2.24639
INS---ERBB3	0.000456308	9.69342e-05	1.38675e-86	2.22328
COL2A1---ITGA10	0.000480932	0.000132661	4.84688e-86	1.85025
INS---EGFR	0.000409932	8.47025e-05	5.86425e-86	2.26149
INS---MET	0.000409495	7.86147e-05	6.6119e-86	2.36626
INS---FGFR4	0.000602238	0.000102479	1.11226e-85	2.54338
FGF19---ERBB4	0.000349916	4.06111e-05	1.61519e-85	3.07609
INS---INSR	0.0005128	0.000113279	3.92846e-85	2.16865
WNT7A---FZD7	0.000411599	8.26248e-05	1.30188e-84	2.30274
INS---FGFR1	0.000421615	9.07445e-05	4.77757e-83	2.20365
FGF18---RET	0.000708042	0.000298905	1.48305e-82	1.24137
INS---EPHA4	0.000392531	6.29067e-05	4.35846e-82	2.62244
INS---EPHB4	0.000385397	6.92356e-05	5.64796e-81	2.45981
INS---PDGFRB	0.000475274	0.000109814	1.793e-78	2.10364
IGF2---LTK	0.000499565	0.000164761	1.39897e-76	1.59445
WNT7A---FZD4	0.000534186	0.000190121	1.40234e-76	1.48555
NPPB---NPR2	0.000577507	0.00022405	1.18132e-75	1.36209
INS---FLT1	0.000477707	0.000108162	5.41909e-74	2.13268
EFNA5---RET	0.000759683	0.000365548	1.21741e-73	1.05329
INS---FGFR2	0.000361565	7.24644e-05	1.15522e-72	2.30312
INS---AXL	0.000428143	9.81354e-05	1.53639e-71	2.11398
VIP---ADRB2	0.000628661	0.000214336	8.15088e-71	1.54798
INS---MST1R	0.00026849	2.06248e-05	1.78505e-68	3.63948
PDGFB---ERBB4	0.000461736	0.000149898	9.38445e-63	1.61662
WNT7A---RECK	0.00046678	0.000181856	3.12438e-60	1.35512
NGF---RET	0.000549035	0.000240989	1.11019e-59	1.18458
INS---DDR2	0.000322784	7.9189e-05	2.86718e-59	2.01356
INS---PDGFRA	0.000294541	6.4835e-05	6.54119e-59	2.16643
ANGPT4---RET	0.000360359	0.000106236	1.68038e-58	1.75265
INS---TYRO3	0.000242565	3.31465e-05	6.55774e-56	2.8345
BTC---ERBB4	0.000253673	4.18852e-05	8.39788e-56	2.5701
INS---TIE1	0.000283921	6.76337e-05	2.2896e-54	2.05357
INS---KDR	0.000308307	8.04652e-05	5.54801e-53	1.92478
HGF---ERBB4	0.000403487	0.000144905	6.78425e-53	1.47106
ANGPT1---ERBB4	0.00032109	9.24951e-05	7.68272e-53	1.7845
INS---NTRK2	0.000245637	4.34844e-05	6.75221e-52	2.47102
FGF17---RET	0.000299767	8.38405e-05	6.10959e-51	1.82582
IAPP---PTH1R	0.000225747	3.4516e-05	2.82348e-50	2.67455
INS---EPHA3	0.000253623	5.25111e-05	9.78248e-50	2.25045
FGF21---KLB	0.00026752	6.26292e-05	1.26001e-49	2.07727
NMS---ADRA2A	0.000175365	0	1.79076e-48	7.46242
CSF1---ERBB4	0.000398143	0.000141124	1.44207e-47	1.48975
IGF2---ROR1	0.00027083	5.90866e-05	5.36294e-46	2.17759
INS---KIT	0.000205153	2.35326e-05	5.63619e-45	3.07094
INS---TEK	0.000280134	6.99873e-05	7.46606e-45	1.98563
IGF2---EPHB1	0.000296594	9.31803e-05	3.01182e-44	1.65985
COL2A1---ITGA2B	0.000208057	2.13979e-05	4.55416e-44	3.22246
IGF1---ERBB4	0.000547651	0.000251514	1.26503e-43	1.11953
INS---FGFR3	0.000252035	6.01565e-05	2.74807e-42	2.04876
INS---FLT4	0.000203897	4.37493e-05	5.19631e-40	2.19496
KITLG---ERBB4	0.000285772	8.73337e-05	1.0029e-39	1.69887
INS---MERTK	0.000211757	5.21137e-05	4.95021e-39	2.00205
INS---ROR2	0.000221492	5.9983e-05	1.67506e-37	1.86727
L1CAM---PTPRZ1	0.000297696	0.000111213	2.36068e-37	1.41243
PTPRZ1---L1CAM	0.000297696	0.000111213	2.36068e-37	1.41243
DMP1---ITGB3	0.000160426	1.83179e-05	1.12876e-36	3.06287
INS---NTRK3	0.000166713	2.55291e-05	1.2495e-35	2.66035
GAL---GALR1	0.000343146	0.000159718	6.85095e-35	1.09849
VEGFC---ERBB4	0.000286173	0.000104819	6.18386e-33	1.44032
EFNA5---ERBB4	0.000182979	4.71679e-05	1.94293e-31	1.9334
FGF18---ERBB4	0.000171223	3.87229e-05	5.76295e-31	2.11623
FGF1---ERBB4	0.000208076	7.07598e-05	1.4961e-30	1.54278
DHH---CDON	0.000182469	5.43828e-05	8.91843e-29	1.72802
FGF8---RET	0.00025641	0.000103324	1.87657e-28	1.303
CCL24---CCR3	0.000253187	0.000112528	4.00718e-28	1.16285
FGF21---RET	0.000195157	6.39637e-05	5.9104e-28	1.5943
FGF23---RET	0.00017214	5.07087e-05	2.31656e-26	1.74346
VIP---VIPR2	0.000255456	0.000115517	3.2018e-26	1.13817
IGF2---EPHA8	0.000124442	1.76984e-05	1.18516e-25	2.74603
VEGFD---ROR1	0.000303434	0.000144812	3.60449e-25	1.06202
HCRT---HCRTR2	0.000133069	2.87495e-05	5.04863e-24	2.17204
FGF7---ERBB4	0.000190455	7.25245e-05	6.5737e-24	1.38071
NMS---GRM7	0.000100635	0	9.14169e-24	6.66725
NTF3---ERBB4	0.000162452	5.35649e-05	1.56296e-23	1.58282
NGF---ERBB4	0.000133361	3.13587e-05	1.96567e-23	2.05388
INS---LTK	0.000119568	2.46469e-05	7.9634e-23	2.23299
INS---EPHA1	0.000147185	4.66562e-05	8.95272e-23	1.63666
NTN1---DCC	0.000103606	6.86917e-06	3.38595e-22	3.73261
PPBP---GRM7	0.000222304	9.9635e-05	2.02608e-21	1.14988
VEGFD---EPHA8	0.000138111	4.29679e-05	4.56781e-20	1.66172
WNT7A---FZD2	0.000127985	3.76957e-05	1.09053e-19	1.73696
FGF2---ERBB4	0.000156453	5.47198e-05	2.67403e-19	1.49866
VIP---GPR20	0.000110721	2.91741e-05	4.74219e-18	1.88852
ANGPT4---ERBB4	8.95344e-05	1.41403e-05	5.78443e-18	2.58007
INS---CSF1R	0.000184576	7.13842e-05	1.79473e-17	1.35826
NRG3---ERBB4	9.35687e-05	1.69425e-05	2.38102e-17	2.39798
NRG2---ERBB4	8.03034e-05	9.25306e-06	5.73872e-17	2.98726
IGF2---FLT3	0.000138961	5.74985e-05	1.23635e-15	1.25855
FGF17---ERBB4	7.45178e-05	1.11651e-05	1.91882e-15	2.63407
NMS---NMUR1	6.01449e-05	0	2.06217e-15	5.93416
CCK---CCKBR	9.00516e-05	2.41648e-05	7.20136e-14	1.85528
INS---EPHB1	7.19018e-05	1.41183e-05	2.29162e-13	2.26966
INS---LILRB1	8.6785e-05	2.82396e-05	1.40665e-12	1.58605
INS---ROR1	6.64678e-05	9.06324e-06	1.84254e-12	2.74511
FGF8---ERBB4	6.40578e-05	1.38283e-05	6.74748e-11	2.13336
VIP---PTH1R	6.60073e-05	1.73011e-05	9.44637e-11	1.87239
INS---LILRB2	9.99187e-05	4.46244e-05	1.47504e-10	1.14532
NLGN1---NRXN2	6.94813e-05	2.13591e-05	7.81224e-10	1.65638
VIP---SCTR	6.45339e-05	1.76605e-05	9.22109e-10	1.81225
FGF21---ERBB4	4.90591e-05	8.61394e-06	1.61579e-09	2.38043
EGF---EPHA8	9.34191e-05	4.15196e-05	1.73511e-09	1.15095
FGF23---ERBB4	4.38907e-05	6.9264e-06	1.26979e-08	2.50168
IGF2---RET	4.69783e-05	1.03932e-05	4.3237e-08	2.07421
NMS---NMUR2	3.55181e-05	0	2.03371e-07	5.19054
FGF22---ERBB4	7.3864e-05	3.47267e-05	2.14871e-07	1.06727
F2---GP9	2.84909e-05	0	5.73101e-07	4.8822
INS---EPHA8	3.1576e-05	2.80675e-06	6.37345e-07	3.09718
COL2A1---MAG	5.45277e-05	2.26434e-05	2.56672e-06	1.23177
INS---FLT3	3.41687e-05	8.83636e-06	5.58611e-06	1.8381
HCRT---HCRTR1	3.20191e-05	7.2636e-06	1.36507e-05	1.99846
VEGFD---RET	5.14416e-05	2.48952e-05	7.79485e-05	1.01803
DSCAM---DCC	1.86978e-05	4.61675e-06	0.00149415	1.81023
IGF2---ERBB4	1.29129e-05	1.53042e-06	0.00544622	2.45898
INS---RET	1.23227e-05	1.70388e-06	0.00661189	2.30078
BDNF---ERBB4	2.16284e-05	9.74615e-06	0.00776729	1.07432

## Sheet: Supplementary Table 8
Ligand-Receptor Pair	Score	Other Score	P value	log fold-change
PGF---DDR1	0.133639	0.0131958	0	3.34009
PGF---IGF1R	0.0654395	0.00975473	0	2.74586
APP---TNFRSF21	0.064047	0.0106816	0	2.5839
COL5A2---DDR1	0.108383	0.0188163	0	2.52602
PGF---PTK7	0.0676456	0.0117826	0	2.52123
PGF---AXL	0.0667991	0.0117323	0	2.50924
COL11A1---DDR1	0.0841807	0.0149557	0	2.49272
COL3A1---DDR1	0.0928592	0.016614	0	2.48258
PGF---PDGFRA	0.0574529	0.0102803	0	2.48238
VEGFA---DDR1	0.08582	0.0154437	0	2.47422
PGF---ERBB2	0.0666068	0.0119916	0	2.47354
COL1A1---DDR1	0.0990388	0.0178673	0	2.47061
PGF---RYK	0.0539346	0.00977492	0	2.46394
DDR1---ITGB4	0.0955767	0.0174472	0	2.45359
PGF---ERBB3	0.0592856	0.0109186	0	2.44079
PGF---PDGFRB	0.0638371	0.0118067	0	2.43468
ANGPT1---DDR1	0.0727392	0.0135654	0	2.42271
PGF---DDR2	0.0554282	0.0103655	0	2.41872
DDR1---TM4SF1	0.0815014	0.0153277	0	2.41061
VEGFB---DDR1	0.0965156	0.0187701	0	2.36226
PGF---FGFR1	0.0524817	0.0103463	0	2.34259
PGF---NRP2	0.058159	0.0117532	0	2.30685
EFNA4---DDR1	0.0756781	0.015326	0	2.30382
GDF15---ERBB2	0.0649736	0.0132003	0	2.29919
PDGFD---DDR1	0.0746465	0.0153851	0	2.27846
PGF---ROR2	0.0529887	0.01098	0	2.2707
PDGFA---DDR1	0.0838199	0.0175625	0	2.25473
PDGFC---DDR1	0.0841104	0.0176863	0	2.24959
DSC2---DSG2	0.0716386	0.015064	0	2.24956
PGF---MST1R	0.0454837	0.00966053	0	2.23506
PGF---MET	0.0495966	0.0105643	0	2.23093
PGF---FGFR2	0.0496377	0.0107218	0	2.21079
CXCL14---CXCR4	0.0667264	0.0149503	0	2.15801
PGF---EPHB3	0.0597866	0.0135487	0	2.14159
EREG---DDR1	0.0674996	0.0153064	0	2.14068
PGF---NRP1	0.0500265	0.0114686	0	2.1249
AREG---DDR1	0.0764062	0.0176927	0	2.11047
FGF1---DDR1	0.0551157	0.0128101	0	2.10509
PGF---EPHA2	0.0487389	0.0113683	0	2.09996
PGF---EPHB1	0.0312662	0.00739992	0	2.07887
MFAP2---NOTCH1	0.0470759	0.0111574	0	2.07689
EFNA1---DDR1	0.064308	0.0153645	0	2.06533
PGF---EGFR	0.0422506	0.0101851	0	2.0524
VEGFC---DDR1	0.0581794	0.0149729	0	1.95808
PGF---INSR	0.0479047	0.0123968	0	1.95011
IL11---IL11RA	0.0242085	0.00643451	0	1.91145
WNT11---FZD7	0.0183487	0.00492231	0	1.89805
CSF1---DDR1	0.0579153	0.0160955	0	1.84722
ANGPT1---EPHB1	0.0182819	0.00514048	0	1.83024
FGF22---DDR1	0.0304404	0.00871323	0	1.80459
DSC2---DSG3	0.0366561	0.0105358	0	1.79866
PGF---EPHB2	0.040215	0.0116614	0	1.7859
LRRC4B---PTPRF	0.017962	0.00521015	0	1.78535
ANGPT2---DDR1	0.0568025	0.0165092	0	1.78262
PDGFB---DDR1	0.056124	0.0164657	0	1.76909
EFNA5---DDR1	0.0364583	0.0108573	0	1.74749
MMP1---ITGA2	0.0235977	0.00704727	0	1.74337
LGALS1---ITGB1	0.0632498	0.0191226	0	1.72573
VEGFA---ITGB1	0.0484691	0.0147915	0	1.71223
ANGPT1---MST1R	0.0253323	0.00776416	0	1.70595
PGF---EPHB4	0.0364205	0.0111781	0	1.70399
SPP1---ITGB1	0.0475675	0.0147824	0	1.68603
FN1---ITGB1	0.052411	0.0164008	0	1.67604
IGF1R---ITGB1	0.049122	0.0153759	0	1.67563
CEACAM6---CEACAM1	0.0456892	0.0143615	0	1.66958
COL8A1---ITGA2	0.0414177	0.0130644	0	1.66453
MMP14---ADAM9	0.0502458	0.0159701	0	1.65357
VCAN---ITGB1	0.0610963	0.0195436	0	1.64433
PGF---FGFR3	0.0368867	0.0118367	0	1.63974
NTF3---DDR1	0.0362393	0.0116309	0	1.6395
IGF1R---MST1R	0.0321462	0.0103476	0	1.63526
ANGPT1---IGF1R	0.0340314	0.0109619	0	1.63428
COL1A1---ITGB1	0.0537814	0.0175685	0	1.61406
PGF---TYRO3	0.0322596	0.0105519	0	1.61213
COL1A2---ITGB1	0.0539431	0.0176975	0	1.60784
AGRP---SDC3	0.0233871	0.00768343	0	1.60576
COL4A1---ITGB1	0.0466847	0.0154638	0	1.59399
LAMB2---ITGB1	0.0515711	0.017096	0	1.59285
VEGFA---IGF1R	0.0347612	0.0116048	0	1.58267
ADAM12---ITGB1	0.0502539	0.0169073	0	1.57153
IGF1R---ITGB4	0.0437479	0.0147308	0	1.57032
FGF7---DDR1	0.0348205	0.0117711	0	1.56461
COL3A1---ITGB1	0.0481634	0.016355	0	1.55815
COL4A1---ITGA2	0.0389373	0.0132388	0	1.55631
MDK---ITGB1	0.0431541	0.0147828	0	1.54552
HGF---DDR1	0.0461338	0.0158296	0	1.54314
MMP14---CD44	0.0527458	0.018114	0	1.5419
IGF1R---SDC3	0.0345799	0.0120131	0	1.52525
PGF---FLT1	0.0377088	0.0131903	0	1.51535
PGF---LTK	0.0265868	0.00931688	0	1.51269
WNT11---FZD6	0.0205196	0.00723473	0	1.50386
FGF9---DDR1	0.0459203	0.0162112	0	1.50208
LAMB1---ITGB1	0.0502679	0.0179263	0	1.48751
IGF1R---BDKRB2	0.0401189	0.0143455	0	1.48362
ANGPT1---PDGFRA	0.0302855	0.0108415	0	1.48198
LGALS3BP---ITGB1	0.0412906	0.0148488	0	1.4754
LUM---ITGB1	0.0420605	0.0151301	0	1.47499
LAMC1---ITGA2	0.0416352	0.0149794	0	1.47476
COL6A3---ITGB1	0.0463946	0.0167411	0	1.47051
COL1A2---ITGA2	0.0464983	0.016803	0	1.4684
COL6A2---ITGB1	0.0415868	0.0151146	0	1.46012
COL6A3---ITGA2	0.0415037	0.0150964	0	1.45898
VEGFB---IGF1R	0.0466727	0.0170675	0	1.45127
PGF---MERTK	0.0298634	0.0109285	0	1.4502
FGF1---MST1R	0.018826	0.00689434	0	1.44911
COL3A1---ITGA2	0.0406123	0.0149076	0	1.44581
COL1A1---ITGA2	0.045391	0.0166633	0	1.44568
COL5A1---ITGB1	0.0439746	0.0161574	0	1.44441
PGF---EPHA4	0.030843	0.0113543	0	1.44163
THBS2---ITGB1	0.0412422	0.0152291	0	1.43723
LAMB1---ITGA2	0.046295	0.0171106	0	1.43592
ADAM23---ITGA5	0.0333576	0.0123358	0	1.43509
PGF---NTRK2	0.0286585	0.010611	0	1.43332
LAMC1---ITGB1	0.0441453	0.0163973	0	1.42875
FBN1---ITGB1	0.0413123	0.0153679	0	1.42659
FGF20---DDR1	0.0352228	0.0131101	0	1.42576
TGFA---DDR1	0.0397273	0.0148079	0	1.4237
COL6A2---ITGA2	0.0350949	0.0130837	0	1.42342
EPHB1---ITGB4	0.0281889	0.0105129	0	1.42287
SEMA5B---PLXNA3	0.0290568	0.0108487	0	1.42128
CLEC11A---ITGB1	0.0403163	0.0150989	0	1.41685
EFNA4---IGF1R	0.0306669	0.0115141	0	1.4132
EFNA4---EPHB1	0.0201503	0.00758039	0	1.41034
LGI4---ADAM23	0.0152158	0.00573404	0	1.40779
FN1---ITGA2	0.0403813	0.0152561	0	1.40424
COL5A2---ITGB1	0.0536476	0.0202898	0	1.40272
COL6A1---ITGA2	0.0390309	0.0147698	0	1.4019
FBN1---ITGB6	0.029451	0.0111636	0	1.39943
PDGFD---IGF1R	0.030006	0.0114431	0	1.3907
LAMA4---ITGB1	0.0453997	0.017326	0	1.3897
COL11A1---ITGA2	0.0353626	0.0135569	0	1.38313
PGF---TIE1	0.0279606	0.0107298	0	1.38169
IGF1R---FGFR1	0.0303737	0.0116822	0	1.37843
ANGPT1---ROR2	0.0282519	0.0109111	0	1.37247
MMP1---CD44	0.0229927	0.00890764	0	1.36796
WNT11---FZD5	0.0195674	0.00758129	0	1.36782
COL6A1---ITGB1	0.043079	0.0166918	0	1.3678
TIMP2---ITGB1	0.0400832	0.015626	0	1.35899
TNC---ITGB1	0.043618	0.0170057	0	1.35886
COMP---ITGB1	0.0488188	0.0190493	0	1.35765
PGF---EPHA3	0.026092	0.0102264	0	1.35122
THBS1---ITGB1	0.0427749	0.0169272	0	1.33736
SEMA5B---PLXNA1	0.03267	0.0129376	0	1.33633
PDGFC---IGF1R	0.0377118	0.0149578	0	1.33406
POSTN---PTK7	0.0341944	0.0136092	0	1.32911
ANGPT1---PTK7	0.0341747	0.0136669	0	1.32218
FGF1---IGF1R	0.0259258	0.0103895	0	1.31917
ANGPT1---DDR2	0.0289028	0.0115943	0	1.31772
IGF1R---MET	0.0295047	0.0118386	0	1.31737
EFNA4---MST1R	0.0256576	0.0103082	0	1.31551
ANGPTL2---ITGB1	0.0393075	0.0158159	0	1.31337
TNF---TNFRSF21	0.0308928	0.0124703	0	1.30871
SLIT2---ROBO1	0.0353024	0.0142912	0	1.30457
WNT11---LRP6	0.0212383	0.00859915	0	1.3043
EPHB1---NRCAM	0.0144393	0.00584687	0	1.30412
ANGPT1---AXL	0.0337902	0.013751	0	1.297
PDGFA---IGF1R	0.036847	0.0150029	0	1.29625
CEACAM6---EGFR	0.0289441	0.0118815	0	1.28448
MFGE8---PDGFRB	0.0329044	0.0135262	0	1.28246
EPHB1---EFNB1	0.0206604	0.00849864	0	1.28147
EFNB1---EPHB1	0.0206604	0.00849864	0	1.28147
MFGE8---ITGAV	0.0330053	0.0136049	0	1.27851
TNC---ITGA5	0.0376115	0.0155079	0	1.27812
LAMA3---ITGA3	0.032036	0.0132523	0	1.27339
ANGPT1---EPHB3	0.0321179	0.0132983	0	1.27207
LAMB2---ITGB4	0.0429518	0.0178059	0	1.27032
LAMA5---ITGA2	0.0334521	0.0138763	0	1.26941
LAMB3---ITGA2	0.052194	0.0216536	0	1.26924
ANGPTL2---ITGA5	0.0341042	0.0141792	0	1.26611
NLGN2---NRXN3	0.0242295	0.0101194	0	1.25955
COMP---ITGA5	0.0426039	0.0178042	0	1.25872
PDGFD---EPHB1	0.0196543	0.00825365	0	1.25164
VEGFC---MST1R	0.0215812	0.00906893	0	1.25068
LAMA3---ITGB4	0.0409098	0.0172097	0	1.24918
FBN1---ITGA5	0.0332087	0.0140126	0	1.24478
ANGPT1---ITGA5	0.0348297	0.0146968	0	1.24476
COL18A1---ITGB1	0.0430444	0.0182034	0	1.24157
COL11A1---ITGB1	0.0379432	0.0160498	0	1.24123
FGF19---DDR1	0.0270008	0.0114257	0	1.24064
PDGFC---EPHB1	0.0254815	0.0107958	0	1.2389
ITGB1BP1---ITGB1	0.0350471	0.0149146	0	1.23251
NECTIN1---NECTIN4	0.0249392	0.0106153	0	1.2322
LAMB2---ITGA3	0.034374	0.0146334	0	1.23199
FLT3LG---DDR1	0.0369805	0.0157902	0	1.22768
PDGFA---EPHB1	0.025922	0.0110728	0	1.22708
PGF---NTRK3	0.0237045	0.0101665	0	1.22126
LAMC1---ITGB4	0.0399751	0.017233	0	1.21388
IBSP---ITGAV	0.0201355	0.00870838	0	1.20917
CTHRC1---ROR2	0.0289624	0.0125687	0	1.20428
FN1---TNFRSF11B	0.0345206	0.0150017	0	1.20228
LTBP1---ITGB5	0.0279181	0.0121334	0	1.20216
IGF1R---IFNAR1	0.0391575	0.0170227	0	1.20178
VEGFA---ERBB2	0.0316639	0.0137876	0	1.19941
LAMC1---ITGA3	0.0315521	0.0137709	0	1.19605
FGF1---PDGFRA	0.0230983	0.0100826	0	1.19584
VEGFA---AXL	0.031189	0.0136154	0	1.19573
RGMA---BMPR2	0.0256312	0.0111972	0	1.19469
EREG---IGF1R	0.0259885	0.011372	0	1.19232
EPHB1---EPHB6	0.0194373	0.00852093	0	1.18965
PDGFD---MST1R	0.0249053	0.0109185	0	1.1896
ANGPT1---ITGB1	0.0394516	0.0173029	0	1.18902
VEGFA---EPHB1	0.0220723	0.00971126	0	1.18442
VEGFB---EPHB1	0.0308394	0.0135963	0	1.1815
RGMA---NEO1	0.0253074	0.0111674	0	1.18019
IGF1R---MUC1	0.0263352	0.0116622	0	1.17508
FGF22---IGF1R	0.0164209	0.00728359	0	1.1727
VEGFA---MST1R	0.027709	0.0123602	0	1.16459
ANGPT1---ERBB2	0.0326475	0.0145754	0	1.16338
PDGFC---MST1R	0.0322807	0.0144386	0	1.16069
PTK7---ITGB4	0.0386591	0.0173031	0	1.15973
COL5A1---SDC3	0.0294943	0.013213	0	1.15842
LAMB3---ITGB1	0.049187	0.0220408	0	1.15807
MFAP5---NOTCH1	0.0263561	0.0118127	0	1.15773
VEGFA---PTK7	0.0310354	0.0139188	0	1.15682
AXL---ITGB4	0.0384111	0.0172443	0	1.15536
FGF22---PDGFRA	0.0152403	0.00684603	0	1.15444
ANGPT1---FGFR2	0.0260476	0.0117037	0	1.15412
FN1---ITGB6	0.0325886	0.0147011	0	1.14839
COL4A2---ITGB5	0.0318791	0.0143882	0	1.14767
SPP1---ITGA5	0.0318148	0.0143597	0	1.14762
DLL3---NOTCH3	0.0279422	0.0126458	0	1.14372
LAMA4---ITGA3	0.03311	0.0149926	0	1.14296
CTGF---ITGA5	0.0307717	0.0139353	0	1.1428
LAMA5---ITGB1	0.0365283	0.0165507	0	1.14208
PDGFA---MST1R	0.0324143	0.0146879	0	1.14194
COL8A1---ITGA1	0.0426601	0.0193568	0	1.14
LAMA3---ITGB1	0.0428406	0.0194517	0	1.13904
VEGFA---PDGFRA	0.0268873	0.0122101	0	1.13879
COL1A1---ITGA5	0.0388316	0.0176395	0	1.13838
VEGFB---MST1R	0.0390437	0.01776	0	1.13642
ANGPT1---RYK	0.0266256	0.0121553	0	1.13116
KITLG---DDR1	0.0318351	0.0145346	0	1.13108
LAMB1---CD151	0.0388883	0.0177836	0	1.12875
LAMC2---ITGA2	0.0395929	0.0181082	0	1.12855
TNC---ITGAV	0.0335731	0.0153587	0	1.1282
COL4A1---ITGAV	0.0305934	0.0140559	0	1.12199
LAMB1---ITGB4	0.0422946	0.0194338	0	1.12187
IL11---IL6ST	0.0246256	0.0113159	0	1.12174
PGF---KDR	0.0239313	0.0110006	0	1.12125
ROR2---ITGB4	0.0353814	0.0163198	0	1.11632
ANGPT1---FGFR1	0.0265725	0.0122623	0	1.11564
VEGFC---IGF1R	0.0281189	0.0129933	0	1.11372
MMP9---LRP1	0.0352511	0.0162944	0	1.11324
SEMA3E---PLXND1	0.0355194	0.016419	0	1.1132
CD9---IGSF8	0.0345323	0.0159781	0	1.1118
ERBB2---ITGA5	0.0352639	0.0163349	0	1.11019
PLAU---ITGB1	0.037549	0.0174033	0	1.10936
SPP1---ITGB5	0.0261744	0.012133	0	1.10916
MMP9---RECK	0.025384	0.0117672	0	1.10908
COL4A1---CD47	0.0358037	0.0166261	0	1.10661
WNT11---FZD4	0.0160775	0.00747393	0	1.105
EFNA4---PDGFRA	0.0258244	0.0120164	0	1.10367
ANGPT1---PDGFRB	0.0313601	0.0146094	0	1.10198
CLEC11A---ITGA11	0.0259382	0.0120895	0	1.10127
AREG---IGF1R	0.0319641	0.0148989	0	1.10119
WNT2---FZD7	0.0218234	0.0101721	0	1.10118
ITGB1---VCAM1	0.0333414	0.0155626	0	1.09918
VCAM1---ITGB1	0.0333414	0.0155626	0	1.09918
ITGB1BP1---ITGB6	0.0251073	0.011721	0	1.09894
LAMB2---RPSA	0.030232	0.0141912	0	1.09103
LAMB1---ITGA3	0.0355633	0.0166999	0	1.0905
COL1A2---ITGA11	0.0355405	0.0166915	0	1.0903
FGF1---ROR2	0.0214413	0.0100715	0	1.09004
APP---TSPAN15	0.0263815	0.0123939	0	1.08983
WISP1---ITGB1	0.0339924	0.0160125	0	1.08597
FBN1---ITGAV	0.0293596	0.0138313	0	1.08584
AGRN---ITGB1	0.0343668	0.0162145	0	1.08368
CYR61---ITGA5	0.0297739	0.0140637	0	1.08202
EFNB1---ERBB2	0.0287476	0.013583	0	1.08159
HSPG2---ITGA2	0.0350697	0.0165729	0	1.08135
COL3A1---DDR2	0.0296504	0.0140173	0	1.08079
VEGFA---DDR2	0.0257251	0.0121624	0	1.08068
BACE2---APP	0.026451	0.0125115	0	1.08001
FN1---ITGA5	0.0345978	0.0163682	0	1.07974
ANGPT1---ERBB3	0.0288697	0.0136864	0	1.07676
THBS2---NOTCH3	0.0278954	0.0132316	0	1.07598
ADAM9---ITGB1	0.0316827	0.0150493	0	1.07395
PGF---KIT	0.0203112	0.00965017	0	1.07357
IGF1R---IFNAR2	0.0242156	0.0115068	0	1.07338
EFNA1---IGF1R	0.0239935	0.011421	0	1.0709
ITGAV---THY1	0.0290555	0.0138308	0	1.07087
EFNA5---IGF1R	0.0189889	0.00903963	0	1.07074
LAMC1---ITGAV	0.0326517	0.015574	0	1.06797
LAMA5---ITGB4	0.0328646	0.0156765	0	1.06788
HSPG2---ITGB1	0.0375905	0.017947	0	1.06658
ERBB2---ITGB4	0.0373913	0.0178611	0	1.06584
COL1A1---DDR2	0.0337222	0.016117	0	1.06507
PLAT---LRP1	0.0345145	0.0165081	0	1.06398
VEGFA---ERBB3	0.0267491	0.0128214	0	1.06087
COL1A1---ITGA11	0.0345444	0.0165671	0	1.06009
LAMB3---ITGA3	0.0442102	0.0212516	0	1.05677
ANGPT1---MET	0.025343	0.012191	0	1.0557
NCAM1---ROBO1	0.0291595	0.0140289	0	1.05551
CSF1---MST1R	0.0216355	0.0104091	0	1.05548
LAMA5---ITGA3	0.0247683	0.0119459	0	1.05191
LAMB3---ITGB4	0.0475982	0.0229702	0	1.05111
PLAU---ITGA3	0.0291322	0.0140787	0	1.04904
EREG---EPHB1	0.018235	0.00881258	0	1.04899
VEGFA---PDGFRB	0.0287108	0.0138895	0	1.04754
FN1---ITGB5	0.0293529	0.014205	0	1.04705
VEGFA---RYK	0.0234285	0.0113421	0	1.04651
THBS1---TNFRSF11B	0.0312371	0.0151803	0	1.04101
PDGFD---PDGFRA	0.0247529	0.0120586	0	1.03748
MDK---SDC3	0.0250528	0.0122221	0	1.03542
VEGFB---PDGFRA	0.0372942	0.0182103	0	1.03416
ANGPT1---EPHA2	0.0254509	0.0124283	0	1.03403
VEGFB---AXL	0.0382976	0.0187532	0	1.03008
EDIL3---ITGB5	0.0244975	0.011997	0	1.0299
FGF1---DDR2	0.0222173	0.0109226	0	1.02429
COL9A3---ITGB1	0.0353416	0.0174136	0	1.02111
LAMA4---ITGAV	0.0337234	0.0166305	0	1.01988
EFNA5---PDGFRA	0.0174752	0.0086193	0	1.01958
FGF1---PTK7	0.0264446	0.0130496	0	1.01891
SLIT1---ROBO1	0.0242958	0.011993	0	1.01845
EGFR---IGF1R	0.0235303	0.0116189	0	1.01798
COMP---CD47	0.0403853	0.0199837	0	1.01497
CCL2---CCR10	0.0303377	0.0150145	0	1.01471
PLAU---ITGA5	0.0331233	0.016408	0	1.0134
CDH1---IGF1R	0.0255826	0.012691	0	1.0113
IGF1R---CDH1	0.0255826	0.012691	0	1.0113
JAM3---ITGB1	0.0344734	0.0171191	0	1.00983
WISP1---ITGA5	0.0292887	0.0145487	0	1.0094
VEGFA---ROR2	0.0267591	0.0132967	0	1.00891
VEGFB---PTK7	0.0382875	0.0190425	0	1.00761
IGF1R---SIRPA	0.0240748	0.0119751	0	1.00743
VEGFA---ITGAV	0.0280651	0.0139701	0	1.00638
EFNA4---ROR2	0.0253011	0.0126047	0	1.00518
FGF1---EPHB3	0.0247853	0.0123716	0	1.00239
EFNA4---PTK7	0.0284745	0.0142328	0	1.0004
VEGFC---EPHB1	0.0159837	0.00590255	5.4023419639988e-312	1.43704
FGF1---EPHB1	0.0132815	0.00435338	1.32856e-303	1.60899
CSF1---EPHB1	0.0163852	0.00709239	4.14807e-294	1.20793
ANGPT1---LTK	0.0149223	0.00724246	2.61905e-293	1.04282
EDA---EDA2R	0.0128048	0.00506549	1.16801e-277	1.33774
TNFSF15---TNFRSF25	0.0145484	0.00710607	4.70028e-277	1.03363
FGF5---DDR1	0.0130682	0.00185809	3.87211e-274	2.8135
WNT11---FZD3	0.0130482	0.00632816	1.4637e-267	1.04387
FGF5---PDGFRA	0.00864943	0.00144008	3.26311e-253	2.58562
FGF5---PTK7	0.0106059	0.00212809	2.02763e-249	2.31669
FGF5---IGF1R	0.00874801	0.00170922	2.2975e-242	2.35493
FGF5---AXL	0.010435	0.00215332	3.86511e-242	2.27627
FGF5---DDR2	0.00881923	0.00170523	3.34981e-241	2.37001
FGF5---RYK	0.00888334	0.00195156	5.9987e-238	2.1859
FGF5---FGFR1	0.00903252	0.00197837	6.79132e-234	2.19025
FGF5---PDGFRB	0.0106759	0.00241969	2.70698e-233	2.14101
FGF22---ROR2	0.0136866	0.00667013	1.13717e-232	1.03686
EFNA5---MST1R	0.012779	0.00548208	5.00781e-232	1.22083
TNC---PTPRZ1	0.00921025	0.00169297	6.22903e-230	2.44299
PDGFB---EPHB1	0.0154605	0.00752425	1.32505e-229	1.03887
FGF5---EPHB3	0.0097874	0.00158582	8.97238e-229	2.62494
FGF5---ERBB3	0.00964611	0.0022158	2.33804e-227	2.12162
FGF5---INSR	0.0107668	0.00259072	1.03848e-224	2.05474
FGF5---ERBB2	0.0100194	0.00230884	8.82433e-216	2.11707
FGF22---MST1R	0.0106988	0.00401778	3.70673e-213	1.41275
FGF5---EGFR	0.00820336	0.00195042	1.07507e-210	2.07187
FGF5---FGFR2	0.00807439	0.00165479	4.34168e-208	2.28602
GIP---INSR	0.0099356	0.00227104	5.02387e-207	2.12876
MDK---PTPRZ1	0.00822133	0.00194274	1.24397e-205	2.08071
NTF3---MST1R	0.0126966	0.00597347	3.27645e-205	1.08768
RSPO2---RNF43	0.0185274	0.00842939	1.76149e-201	1.13607
PTN---PTPRZ1	0.00774816	0.00153404	5.9814e-200	2.33576
FGF5---ROR2	0.00721998	0.00130621	6.90358e-194	2.46571
FGF5---MET	0.00777794	0.00182114	3.88605e-191	2.09394
FGF5---EPHA2	0.00769656	0.00173663	2.11668e-180	2.14728
GIP---RAMP2	0.00705086	0.00174932	6.15424e-178	2.01038
LRRC4B---PTPRD	0.009251	0.00360706	8.93771e-173	1.35854
FGF5---EPHB2	0.00682883	0.00129499	1.02655e-169	2.3978
GIP---RAMP3	0.00666486	0.00163574	4.03658e-168	2.02596
FGF5---FLT1	0.00895722	0.00241807	7.19006e-167	1.88876
IL34---PTPRZ1	0.00582522	0.00083589	8.14203e-167	2.79945
MATN1---ITGB1	0.01336	0.00531076	1.83055e-162	1.33077
FGF5---EPHB4	0.00694791	0.00165548	4.23327e-162	2.06867
NOG---BMPR1A	0.0107677	0.00535252	3.42998e-160	1.00828
FGF5---FGFR3	0.00668925	0.00132113	1.24297e-159	2.3392
SFTPD---SIRPA	0.0110718	0.00538222	2.768e-158	1.04047
NPB---ADRA2A	0.00874511	0.00354208	1.54333e-152	1.30364
MATN1---ITGA1	0.0152442	0.00624908	2.52255e-151	1.2864
BDNF---DDR1	0.0108007	0.0035165	8.93025e-150	1.61863
FGF5---EPHA3	0.00550438	0.00115608	1.70721e-143	2.25035
GIP---ADRB2	0.00721051	0.00150848	3.59154e-139	2.25625
FGF7---EPHB1	0.0087351	0.00398409	6.02118e-139	1.13238
EFNA5---EPHB1	0.00832438	0.00326518	2.72576e-136	1.34991
EPHB1---EFNA5	0.00832438	0.00326518	2.72576e-136	1.34991
FGF5---KDR	0.00619336	0.00176556	6.5792e-134	1.81001
FGF5---TIE1	0.00579783	0.00152888	9.38694e-134	1.92234
FGF5---EPHA4	0.00598847	0.00152131	5.85027e-131	1.97617
PTPRZ1---NCAM1	0.00621484	0.00138608	3.29445e-130	2.1639
NCAM1---PTPRZ1	0.00621484	0.00138608	3.29445e-130	2.1639
FGF5---MST1R	0.00437301	0.000606732	1.87812e-125	2.84745
NTF3---EPHB1	0.00839749	0.00358098	7.31507e-125	1.22937
FGF22---EPHB1	0.00665791	0.00224291	7.85019e-124	1.56927
BDNF---PDGFRA	0.00703123	0.00276288	3.28386e-119	1.34728
WNT9A---FZD6	0.0067816	0.00255129	1.05599e-118	1.41005
WNT9A---LRP6	0.00760451	0.00337162	2.57275e-111	1.17317
FGF5---FGFR4	0.00805711	0.00245284	2.54334e-109	1.7154
WNT11---FZD2	0.00651829	0.0026045	1.7341e-104	1.32316
BDNF---EPHB3	0.00771859	0.00308784	4.00246e-103	1.32146
FGF5---MERTK	0.00455082	0.00118155	3.40602e-102	1.94454
BDNF---IGF1R	0.00695885	0.0031174	1.53706e-99	1.15825
WNT9A---FZD5	0.00633098	0.00266499	7.32091e-97	1.24798
BDNF---PTK7	0.00843033	0.00397511	5.85752e-96	1.0844
GHRL---GPR39	0.00867121	0.00432166	1.19731e-95	1.00448
FGF5---TYRO3	0.0038717	0.000840914	3.11501e-94	2.20159
BDNF---DDR2	0.00694225	0.00321065	4.96831e-94	1.11229
FGF5---NTRK2	0.00405125	0.00104772	3.53177e-89	1.9501
BDNF---AXL	0.00826397	0.00403922	2.54331e-88	1.03258
FGF17---DDR1	0.0101334	0.00498911	1.15501e-84	1.02212
BDNF---ROR2	0.00593933	0.00255056	2.81575e-84	1.21916
WNT9A---LRP5	0.0064379	0.00314831	2.90941e-80	1.03178
FGF5---TEK	0.00477357	0.00157368	2.85482e-79	1.60031
BDNF---FGFR2	0.00641073	0.00313964	5.27838e-76	1.02965
WNT9A---FZD7	0.00409075	0.00136541	4.07744e-75	1.58232
BDNF---MST1R	0.00370303	0.00123267	7.78032e-68	1.58614
EFNB3---EPHB1	0.00565482	0.00268347	8.10327e-68	1.0751
FGF5---EPHB1	0.00249207	0.000302995	2.75509e-67	3.03581
FGF5---CSF1R	0.00471569	0.00152945	4.05713e-66	1.62382
BDNF---EPHB2	0.00544602	0.00253679	4.75436e-66	1.10189
WNT9A---FZD4	0.00537439	0.00262092	5.61264e-66	1.03575
FGF5---LTK	0.00266761	0.000559057	1.47791e-63	2.25244
BDNF---FGFR3	0.00524126	0.00254015	1.17115e-58	1.04471
IGFL3---IGFLR1	0.00263469	0.000333699	5.83017e-58	2.97724
FGF5---FLT4	0.00306429	0.00102717	3.04325e-55	1.57595
FGF5---KIT	0.00245338	0.000620254	2.51419e-50	1.9821
FGF5---NTRK3	0.0023438	0.000631192	3.28016e-48	1.89103
GIP---VIPR1	0.00233106	0.000637428	3.74416e-48	1.86901
LRRC4B---PTPRS	0.00249613	0.000741282	3.22966e-44	1.75023
FGF5---EPHA1	0.00268555	0.00104038	6.34341e-42	1.36726
BDNF---EPHB1	0.00210142	0.000614706	1.49886e-39	1.77174
SELPLG---SIGLEC5	0.00107383	0.000123773	1.29367e-28	3.10674
GIP---GIPR	0.00122475	0.00026797	4.50676e-23	2.18815
FGF17---EPHB1	0.00201819	0.000955231	1.14217e-22	1.07834
WNT2---FZD9	0.00176263	0.000833929	2.45817e-20	1.07882
BCAN---EGFR	0.00112342	0.000393026	1.98968e-18	1.51282
FGF5---FLT3	0.0008325	0.000184873	2.35589e-18	2.16487
MIA---CDH7	0.00215695	0.000925393	8.32242e-17	1.21997
WNT11---FZD9	0.000769493	0.000203137	2.15449e-15	1.91624
PENK---OPRL1	0.00107041	0.000449595	1.1158e-14	1.24961
POMC---MC2R	0.000559986	0.000108104	5.19263e-13	2.36226
WNT9A---FZD2	0.00117555	0.000573618	5.38613e-13	1.03389
BCAN---NRCAM	0.000658104	0.000182944	6.6112e-13	1.84124
PTPRZ1---L1CAM	0.000598918	0.000117968	6.71818e-13	2.33419
L1CAM---PTPRZ1	0.000598918	0.000117968	6.71818e-13	2.33419
GIP---PTH1R	0.000494797	0.000124743	2.18878e-10	1.97927
FGF5---ROR1	0.000658313	0.000222106	3.21375e-10	1.56324
BDNF---DRD4	0.000847225	0.00039116	3.34051e-10	1.113
GIP---GPR20	0.000521446	0.000217617	1.86613e-07	1.25688
WNT3A---LGR5	0.000661532	0.000326333	2.06015e-07	1.01723
WNT3A---FZD7	0.000538796	0.000256347	1.78512e-06	1.0687
FGF5---RET	0.000146844	3.68502e-05	0.00148783	1.9657
WNT9A---FZD9	0.000142353	4.43785e-05	0.00351285	1.65949
